# Supplementary material for: A comprehensive gene expression atlas of sex- and tissue-specificity in the malaria vector, Anopheles gambiae
Source: BMC Genomics. 2011 Jun 7;12:296. doi: 10.1186/1471-2164-12-296 (PMC3129592; doi:10.1186/1471-2164-12-296)
Supplement: Additional file 4 — Table S1 - Gene Ontology annotation of sexual dimorphic gene expression. [file 1471-2164-12-296-S4.XLS]

## Sheet: Sheet2
	Female	Male	Female					Male
	Somatic	Somatic	Carcass	Head	Salivary	Midgut	Malpighian	Carcass	Head	Salivary	Midgut	Malpighian
Cellular process
transcription	12	23	4	0	5	8	1	12	0	7	5	4
translation	113	7	89	2	22	27	11	2	0	3	2	0
- ribosome biogenesis	18	1	14	1	10	3	2	1	0	0	0	0
cellular homeostasis	13	8	3	1	8	3	4	5	1	1	2	2
cellular localization	31	7	7	1	18	7	4	3	0	1	2	2
cell adhesion	10	9	3	3	4	5	2	5	0	1	2	2
cytoskeleton organization	3	4	0	1	2	0	0	1	1	2	1	0
signal transduction	17	24	12	8	5	4	2	6	1	4	7	5
Metabolic process
nucleobase, nucleoside, nucleotide and nucleic acid metabolic process	47	34	48	3	53	19	30	26	14	26	20	15
carbohydrate metabolic process	59	60	24	8	25	21	11	24	10	18	31	23
- glucose metabolic process	11	11	6	1	5	4	4	10	5	3	3	7
protein metabolic process	261	123	131	13	81	88	33	51	8	30	38	24
lipid metabolic process	17	24	5	1	10	7	0	14	3	3	12	3
protein digestion	8	0	0	0	0	8	0	0	0	0	0	0
proteolysis	96	63	27	9	26	48	16	22	3	18	17	19
Catalytic activity
ligase activity	37	10	19	7	25	4	10	4	1	1	7	0
peptidase activity	96	69	27	9	25	46	18	22	3	19	18	21
- serine-type peptidase activity	49	32	13	0	13	26	6	1	0	9	8	4
- cysteine-type peptidase activity	7	7	4	2	6	1	1	2	0	2	3	3
- peptidase inhibitor activity	4	16	2	1	2	0	0	9	1	6	4	4
Transport
transporter activity	107	125	20	18	42	31	37	58	7	44	39	30
- protein transporter activity	9	1	1	0	6	3	0	1	0	0	0	0
- lipid transporter activity	5	2	2	2	5	1	3	1	0	0	1	0
- neurotransmitter transporter activity	1	7	0	0	0	1	0	4	2	2	2	1
transmembrane transporter activity	61	78	6	6	18	17	28	36	5	28	27	15
- ion transmembrane transporter activity	46	57	4	6	12	13	23	26	3	24	16	7
Binding
protein binding	89	86	18	11	55	16	15	54	6	15	21	9
carbohydrate binding	23	18	11	2	5	8	2	2	0	10	9	4
lipid binding	9	7	2	1	3	5	1	3	1	2	2	2
ion binding	151	170	41	25	62	44	33	82	11	50	75	62
- iron ion binding	26	55	5	8	10	7	7	31	3	21	34	28
- vitamin binding	16	20	10	8	12	4	7	10	1	3	8	11
chitin binding	12	12	8	0	0	4	1	2	0	7	5	2
odorant binding	18	3	7	16	7	0	1	3	0	0	0	0
Response to Stress
defense response	2	4	3	0	0	1	0	0	0	2	4	1
response to stress	3	18	4	2	7	1	1	10	1	5	2	2
- response to oxidative stress	3	5	0	0	2	1	0	3	0	2	2	1
Structural
structural constituent of ribosome	81	3	55	1	5	24	5	0	0	2	1	0
structural constituent of cuticle	4	4	1	1	2	0	0	1	1	2	0	0
Supplementary Table 1. Gene Ontology of sexually dimorphic gene expression. GO annotations were examined for each list of differentially expressed genes with FlyMine. GO categories were tested for over-representation (grey) with a hypergeometric test, adjusted for multiple testing using the false discovery rate method (P<0.05).
