# Supplementary material for: A comprehensive gene expression atlas of sex- and tissue-specificity in the malaria vector, Anopheles gambiae
Source: BMC Genomics. 2011 Jun 7;12:296. doi: 10.1186/1471-2164-12-296 (PMC3129592; doi:10.1186/1471-2164-12-296)
Supplement: Additional file 5 — Table S2 - One-to-one orthology relationships and gene expression. [file 1471-2164-12-296-S5.XLS]

## Sheet: Sheet1
Table S2: One-to-one orthology relationships and relative gene expression levels. Legend: homology = homology ID; species = species ID; gene_id = gene_id; Carcass/Head/Malpighian/Midgut/Salivary/Ovary/Testis/Acps = relative gene expression level within species; percent = % sequence identify.
homology	species	gene_id	Carcass	Head	Malpighian	Midgut	Salivary	Ovary	Testis	Acps	percent
3305	AGAM	AGAP000002	0	0	0	0	0	0	0	0	0.4826
3305	DMEL	FBgn0053967	0	0.255	0	0	0.181	0.292	0	0.272	0.2376
4586	AGAM	AGAP000005	0	0	0	0	0	1	0	0	0.5805
4586	DMEL	FBgn0011764	0.119	0.114	0.03	0.072	0.056	0.46	0.026	0.123	0.486
306	AGAM	AGAP000007	0	0	0	0	0.372	0.452	0.175	0	0.6075
306	DMEL	FBgn0037240	0.128	0.153	0.009	0.015	0.142	0.217	0.142	0.194	0.5367
397	AGAM	AGAP000009	0	0	0	0	0	0	0	0	0.4841
397	DMEL	FBgn0030412	0.083	0.22	0.062	0.056	0.06	0.199	0.018	0.302	0.4871
3804	AGAM	AGAP000010	0.191	0	0.618	0	0	0.19	0	0	0.5719
3804	DMEL	FBgn0000536	0.229	0.158	0.083	0.106	0.175	0.056	0.043	0.15	0.3687
4374	AGAM	AGAP000011	0	0	0	0	0	0	0	0	0.6163
4374	DMEL	FBgn0030482	0.502	0.053	0.42	0.001	0.001	0.021	0.001	0	0.6163
2456	AGAM	AGAP000012	0	0	1	0	0	0	0	0	0.5918
2456	DMEL	FBgn0035064	0.172	0.103	0.109	0.095	0.029	0.454	0.02	0.018	0.5905
4956	AGAM	AGAP000013	0	0	0.116	0.181	0.114	0.486	0	0.104	0.6487
4956	DMEL	FBgn0031150	0.044	0.052	0.162	0.044	0.022	0.552	0.027	0.098	0.4952
5052	AGAM	AGAP000014	0	0	0	0	0	0	0	0	0.3711
5052	DMEL	FBgn0052512	0.207	0.027	0.003	0.162	0.014	0.289	0.11	0.187	0.2477
249	AGAM	AGAP000015	0	0	0	0	0	0	0	0	0.2852
249	DMEL	FBgn0003366	0.785	0.215	0	0	0	0	0	0	0.2318
510	AGAM	AGAP000018	0	0	0	0	0	0	0	0	0.4928
510	DMEL	FBgn0015279	0.155	0.102	0.052	0.104	0.058	0.402	0.065	0.062	0.4715
381	AGAM	AGAP000019	0	1	0	0	0	0	0	0	0.5019
381	DMEL	FBgn0000313	0	0.939	0	0	0	0	0	0.061	0.5027
3841	AGAM	AGAP000020									0.2079
3841	DMEL	FBgn0038651	0.166	0.087	0.247	0.104	0.092	0.174	0.034	0.097	0.1448
2394	AGAM	AGAP000022	0.048	0.079	0.647	0.019	0.069	0.038	0.014	0.085	0.3442
2394	DMEL	FBgn0037533	0.13	0.183	0.116	0.097	0.097	0.313	0.032	0.032	0.3912
3121	AGAM	AGAP000023	0.007	0.321	0.296	0.154	0.198	0.004	0.001	0.019	0.5666
3121	DMEL	FBgn0086367	0.048	0.574	0.326	0.033	0.004	0	0.01	0.004	0.5607
1316	AGAM	AGAP000028	0	0.331	0	0	0	0.669	0	0	0.8959
1316	DMEL	FBgn0004624	0.187	0.73	0	0.021	0	0.014	0.011	0.036	0.8283
6548	AGAM	AGAP000029	0	0	0	0	0	0	0	0	0.4772
6548	DMEL	FBgn0015624	0.039	0.015	0.026	0.101	0.015	0.718	0.049	0.036	0.3538
1112	AGAM	AGAP000032	0.372	0.13	0.144	0	0	0.069	0	0.285	0.4612
1112	DMEL	FBgn0001250									0.4298
358	AGAM	AGAP000033	0	0	0	0	0	0	0	0	0.5608
358	DMEL	FBgn0003218	0.01	0.518	0.214	0.005	0.016	0.197	0.031	0.009	0.6187
1444	AGAM	AGAP000035	0	0	0	0	0	0	0	0	0.2129
1444	DMEL	FBgn0029688	0.078	0.067	0.051	0.052	0.314	0.11	0.031	0.296	0.1626
96	AGAM	AGAP000037	0	0	0	0	0	0	0	0	0.5805
96	DMEL	FBgn0030706	0	1	0	0	0	0	0	0	0.5027
1869	AGAM	AGAP000038	0	0	0	0	0	0	0	0	0.8105
1869	DMEL	FBgn0010240	0	1	0	0	0	0	0	0	0.75
2120	AGAM	AGAP000040	0.017	0	0.797	0.169	0.006	0.011	0	0	0.5602
2120	DMEL	FBgn0023549	0.452	0.052	0	0.369	0	0.127	0	0	0.5575
3727	AGAM	AGAP000042	0	0	0	0	0	0	0	0	0.7203
3727	DMEL	FBgn0025639	0.054	0.054	0.073	0.057	0.035	0.656	0.018	0.054	0.1446
1198	AGAM	AGAP000043	0	0	0	0	0	0	0	0	0.6117
1198	DMEL	FBgn0086899	0.119	0.137	0.098	0.191	0.051	0.255	0.024	0.126	0.3705
3272	AGAM	AGAP000044	0	0	0	0	0	0	0	0	0.4528
3272	DMEL	FBgn0030329	0.123	0.072	0.089	0.233	0.028	0.122	0.184	0.149	0.4615
2203	AGAM	AGAP000045	0	0	0	0	0	0	0	0	0.6464
2203	DMEL	FBgn0024944	0.032	0.235	0	0	0.025	0.559	0.039	0.11	0.5271
2222	AGAM	AGAP000047	0	0	0	0	0	0	0	0	0.5593
2222	DMEL	FBgn0038819	0	0	0	0	0	0	0	0	0.5197
3475	AGAM	AGAP000051									0.8858
3475	DMEL	FBgn0038511	0	0	0	0	0	0	1	0	0.2988
3826	AGAM	AGAP000053	0.102	0.041	0.169	0.209	0.242	0.094	0.034	0.109	0.4472
3826	DMEL	FBgn0037744	0.206	0.113	0.255	0.088	0.099	0.041	0.158	0.041	0.4596
1273	AGAM	AGAP000054	0	0	0	0	0	0	0	0	0.5226
1273	DMEL	FBgn0026178	0.013	0.057	0.111	0.196	0.095	0.484	0.025	0.018	0.4703
6468	AGAM	AGAP000057	0.138	0.132	0.208	0.054	0.274	0	0	0.195	0.3392
6468	DMEL	FBgn0005561	0	1	0	0	0	0	0	0	0.1611
5143	AGAM	AGAP000058	0	0	0	0	0	0	0	0	0.8089
5143	DMEL	FBgn0004607	0	1	0	0	0	0	0	0	0.0423
1893	AGAM	AGAP000061	0.168	0.832	0	0	0	0	0	0	0.3719
1893	DMEL	FBgn0028996	0.013	0.987	0	0	0	0	0	0	0.2054
6243	AGAM	AGAP000062									0.837
6243	DMEL	FBgn0039905	0.03	0.872	0	0	0	0.098	0	0	0.067
4793	AGAM	AGAP000063	0	0	0	0	0	0	0	0	0.5314
4793	DMEL	FBgn0005558	0	0	0	0	0	0	0	0	0.1414
80	AGAM	AGAP000064	0	0	0	0	0	0	0	0	0.7092
80	DMEL	FBgn0025741	0.065	0.062	0.093	0.08	0.024	0.526	0.107	0.042	0.6997
4034	AGAM	AGAP000065									0.8049
4034	DMEL	FBgn0025726	0.134	0.644	0.004	0.029	0.007	0.142	0.02	0.019	0.0622
d10	AGAM	AGAP000066									0.2138
d10	DMEL	FBgn0039938	0.711	0.282	0	0	0	0.008	0	0	0.2557
4793	AGAM	AGAP000067	0	1	0	0	0	0	0	0	0.5946
4793	DMEL	FBgn0019650	0	0.891	0	0	0	0	0	0.109	0.2431
4610	AGAM	AGAP000069	0	0	0	0	0	0	0	0	0.4169
4610	DMEL	FBgn0039937	0	0	0	0	0	0	0	0	0.2137
709	AGAM	AGAP000070	0	0	0	0	0	0	0	0	0.6195
709	DMEL	FBgn0038603	0.4	0.219	0.007	0.035	0.052	0	0.115	0.173	0.6543
4663	AGAM	AGAP000073	0	0	0	0	0	0	0	0	0.4845
4663	DMEL	FBgn0025391	0	0	0	0	0	0	0	0	0.4629
1186	AGAM	AGAP000075									0.3748
1186	DMEL	FBgn0031514	0	0	0.264	0.535	0.201	0	0	0	0.34
1437	AGAM	AGAP000076	0.496	0	0	0	0	0	0	0.504	0.4376
1437	DMEL	FBgn0015234	0.318	0.15	0.09	0.128	0.044	0.13	0.026	0.115	0.3495
3459	AGAM	AGAP000078	0	0	0	0	0	0	0	0	0.5146
3459	DMEL	FBgn0051122	0.092	0.107	0.061	0.048	0.044	0.605	0.006	0.037	0.3287
2826	AGAM	AGAP000079									0.5808
2826	DMEL	FBgn0038621									0.4987
4282	AGAM	AGAP000080	0	0	0	0	0	0	0	0	0.288
4282	DMEL	FBgn0004652	0.168	0.493	0	0.012	0.016	0	0.311	0	0.2775
1035	AGAM	AGAP000081	0	0	0	0	0	0	0	0	0.5966
1035	DMEL	FBgn0029175									0.5858
2099	AGAM	AGAP000082	0.132	0.068	0.113	0.135	0.162	0.146	0.048	0.196	0.4411
2099	DMEL	FBgn0023512	0.081	0.079	0.159	0.084	0.066	0.381	0.04	0.108	0.4425
5094	AGAM	AGAP000083	0	0	0	0	0	0	0	0	0.7837
5094	DMEL	FBgn0025394	0.201	0.181	0.091	0.099	0.073	0.259	0.022	0.075	0.7725
5848	AGAM	AGAP000086	0.126	0	0.157	0	0	0	0	0.718	0.5066
5848	DMEL	FBgn0062447	0.224	0.147	0.083	0.162	0.027	0.235	0.093	0.028	0.4556
218	AGAM	AGAP000090	0	0	0	0	0	0	0	0	0.5569
218	DMEL	FBgn0022710	0.092	0.137	0.321	0.178	0.224	0.02	0.006	0.023	0.5095
3092	AGAM	AGAP000091	0.114	0.886	0	0	0	0	0	0	0.7013
3092	DMEL	FBgn0030485	0.253	0.412	0.004	0.068	0.046	0.004	0.175	0.038	0.5148
388	AGAM	AGAP000095	0.189	0.08	0.27	0	0.157	0.024	0.037	0.242	0.4374
388	DMEL	FBgn0030349	0.227	0.222	0.065	0.166	0.117	0.08	0.041	0.081	0.4179
3360	AGAM	AGAP000097	0	0	0	0	0	0	0	0	0.6656
3360	DMEL	FBgn0067783									0.5945
6619	AGAM	AGAP000098	0	0	0	0	0	0	0	0	0.4545
6619	DMEL	FBgn0037679	0.043	0.088	0.161	0.177	0.076	0.264	0.04	0.151	0.4327
1554	AGAM	AGAP000102	0.099	0	0.145	0	0.557	0.066	0	0.133	0.444
1554	DMEL	FBgn0037743	0.198	0.22	0.087	0.072	0.176	0.067	0.028	0.152	0.4558
6508	AGAM	AGAP000104	0	0	0	0	0	0	0	0	0.3462
6508	DMEL	FBgn0023077	0	0.999	0	0	0	0	0	0	0.204
2752	AGAM	AGAP000106	0.112	0.066	0.264	0.056	0.081	0.086	0.147	0.188	0.4856
2752	DMEL	FBgn0031713	0.25	0.121	0.087	0.101	0.076	0.119	0.165	0.081	0.4235
680	AGAM	AGAP000107	0.016	0	0	0	0	0	0	0.984	0.5701
680	DMEL	FBgn0035113	0.751	0.249	0	0	0	0	0	0	0.4979
6533	AGAM	AGAP000109	0.119	0.062	0.227	0.136	0.191	0.106	0.049	0.11	0.4286
6533	DMEL	FBgn0040529	0.186	0.153	0.124	0.173	0.156	0.091	0.041	0.076	0.4382
5287	AGAM	AGAP000110	0.196	0.132	0.109	0.078	0.11	0.168	0.207	0	0.6193
5287	DMEL	FBgn0037892	0.167	0.106	0.071	0.142	0.051	0.247	0.145	0.072	0.6224
1090	AGAM	AGAP000112	0	0	0	0	0	0	0	0	0.6725
1090	DMEL	FBgn0030512	0.196	0.12	0.19	0.119	0.016	0.353	0	0.007	0.6785
6514	AGAM	AGAP000113	0	0	0	0	0	0	0	0	0.4502
6514	DMEL	FBgn0052627	0.829	0.065	0	0	0	0	0.037	0.068	0.3838
5421	AGAM	AGAP000116	0	0	0	0	0	0	0	0	0.4175
5421	DMEL	FBgn0027335	0.15	0.092	0.135	0.196	0.022	0.215	0.169	0.021	0.3101
4508	AGAM	AGAP000119	0	0	0	0	0	0	0	0	0.4601
4508	DMEL	FBgn0086605	0.089	0.072	0.101	0.093	0.114	0.171	0.245	0.114	0.4248
4592	AGAM	AGAP000120	0	0	0	0	0	1	0	0	0.4689
4592	DMEL	FBgn0034451	0.098	0.061	0.082	0.057	0.017	0.406	0.257	0.022	0.4631
1273	AGAM	AGAP000121	0	0	0	0	0	0	0	0	0.518
1273	DMEL	FBgn0038606	0	0	0	0	0	0	0	0	0.4972
1163	AGAM	AGAP000123	0	0	0	0	0	0	0	0	0.6499
1163	DMEL	FBgn0030617	0.362	0.417	0	0	0.173	0	0	0.048	0.3856
1313	AGAM	AGAP000124	0	0	0	0	0	0	0	0	0.5756
1313	DMEL	FBgn0053249	0	0.218	0.105	0	0.142	0.29	0.033	0.211	0.4995
1028	AGAM	AGAP000126	0.086	0	0.371	0.168	0.124	0.092	0.059	0.099	0.3956
1028	DMEL	FBgn0030808	0.1	0.052	0.128	0.202	0.017	0.449	0.012	0.041	0.2609
652	AGAM	AGAP000129	0.12	0.841	0	0	0.022	0	0	0.017	0.4302
652	DMEL	FBgn0058470	0	0.284	0	0	0	0	0.716	0	0.4357
1002	AGAM	AGAP000138	0	0	0	0	0	0	0	0	0.6492
1002	DMEL	FBgn0037212	0	0.34	0	0	0	0.66	0	0	0.863
1601	AGAM	AGAP000139	0	0	0	0	0	0	0	1	0.5692
1601	DMEL	FBgn0004406	0	0	0.046	0	0	0.665	0.289	0	0.5642
2151	AGAM	AGAP000141	0	0	1	0	0	0	0	0	0.3961
2151	DMEL	FBgn0051224	0.074	0.108	0.057	0.091	0.042	0.544	0.03	0.054	0.1474
920	AGAM	AGAP000142	0	0	0.229	0	0.36	0	0.411	0	0.6312
920	DMEL	FBgn0083969	0.035	0.028	0.029	0.029	0.038	0.224	0.592	0.025	0.5126
1649	AGAM	AGAP000143	0	0	0	0.933	0	0.067	0	0	0.3872
1649	DMEL	FBgn0037215	0.104	0.088	0.173	0.396	0.106	0.075	0.008	0.051	0.3855
3896	AGAM	AGAP000144	0	0	0	0	0	0	0	0	0.4964
3896	DMEL	FBgn0038256	0.379	0.151	0.065	0.02	0.007	0.342	0.032	0.004	0.3932
4910	AGAM	AGAP000145	0	0	0	0	0	0	0	0	1
4910	DMEL	FBgn0011217	0.124	0.089	0.112	0.106	0.043	0.218	0.235	0.071	1
3158	AGAM	AGAP000146	0	0	0	0	0	0	0	0	0.3219
3158	DMEL	FBgn0038259	0	0.09	0.057	0.097	0.078	0.171	0.404	0.102	0.2446
5876	AGAM	AGAP000147	0	0	0	0	0	0	0	0	0.2474
5876	DMEL	FBgn0030864	0	0	0	0	0	0.893	0.107	0	0.2387
2938	AGAM	AGAP000149	0	0	0	0	0	0	0	0	0.4659
2938	DMEL	FBgn0039055	0.047	0.064	0.092	0.028	0.042	0.532	0.065	0.13	0.4665
501	AGAM	AGAP000153	0	0	0	0	0	0	0	0	0.3844
501	DMEL	FBgn0037840	0	1	0	0	0	0	0	0	0.4673
5123	AGAM	AGAP000155	0	0	0	0	1	0	0	0	0.4061
5123	DMEL	FBgn0065035									0.3584
6529	AGAM	AGAP000156	0	0	0	0	0	0	0	0	0.4421
6529	DMEL	FBgn0030090	0	0.149	0	0	0	0.851	0	0	0.1308
2409	AGAM	AGAP000158	0	0	0	0	0	0	0	0	0.7114
2409	DMEL	FBgn0038948	0.089	0.073	0.219	0.132	0.037	0.286	0.095	0.07	0.701
1858	AGAM	AGAP000159	0	0	0	0	0	0	0	0	0.52
1858	DMEL	FBgn0030268	0.008	0.009	0.012	0.013	0.003	0.365	0.587	0.003	0.4683
813	AGAM	AGAP000161	0	0	0	0	0	0	0	0	0.6685
813	DMEL	FBgn0001087	0.12	0.174	0.058	0.07	0.043	0.397	0.012	0.125	0.5928
2341	AGAM	AGAP000162	0.478	0.101	0.038	0.092	0.072	0.205	0.008	0.006	0.5101
2341	DMEL	FBgn0031148	0.068	0.082	0.011	0.121	0.063	0.546	0.011	0.099	0.5345
4022	AGAM	AGAP000167	0	0	0	0	0	0	0	0	0.4854
4022	DMEL	FBgn0030608	0.339	0.095	0.067	0.176	0.036	0.261	0.005	0.021	0.4089
2608	AGAM	AGAP000169	0	0	0	0	0	0	0	0	0.501
2608	DMEL	FBgn0038889	0.041	0.039	0.024	0.125	0.008	0.264	0.485	0.015	0.1766
260	AGAM	AGAP000171	0	0	0	0	0	0	0	0	0.4044
260	DMEL	FBgn0030809	0.148	0.074	0.033	0.045	0.032	0.533	0.093	0.043	0.3931
5667	AGAM	AGAP000172	0	0	0	0	0	0	0	0	0.5752
5667	DMEL	FBgn0036856	0.045	0.069	0.091	0.04	0.024	0.386	0.334	0.012	0.4131
4957	AGAM	AGAP000173	0.107	0.1	0.314	0.079	0.129	0.13	0.071	0.069	0.6
4957	DMEL	FBgn0034940	0.136	0.091	0.057	0.084	0.022	0.334	0.275	0	0.4387
1948	AGAM	AGAP000175	0	0	0	0	0	0	0	0	0.7353
1948	DMEL	FBgn0045073	0.107	0.074	0.295	0.075	0.111	0.175	0.071	0.093	0.614
150	AGAM	AGAP000178	0.075	0.136	0.183	0.103	0.129	0.062	0.143	0.169	0.8577
150	DMEL	FBgn0031266	0.08	0.104	0.134	0.104	0.077	0.36	0.056	0.083	0.8455
3172	AGAM	AGAP000181	0.088	0	0.443	0.046	0.011	0	0	0.411	0.455
3172	DMEL	FBgn0039882	0.052	0.065	0.615	0.127	0.01	0.069	0.058	0.004	0.4148
1110	AGAM	AGAP000184	1	0	0	0	0	0	0	0	0.6736
1110	DMEL	FBgn0002719	0.456	0.166	0.157	0.051	0	0.059	0.097	0.015	0.5085
1289	AGAM	AGAP000185	0	0	0	0	0	0	0	0	0.6038
1289	DMEL	FBgn0026086	0.483	0.098	0.069	0	0	0.076	0.175	0.099	0.6028
634	AGAM	AGAP000187	0	1	0	0	0	0	0	0	0.6184
634	DMEL	FBgn0028421	0.109	0.257	0.016	0.044	0.045	0.485	0.017	0.027	0.5486
2856	AGAM	AGAP000188	0	0	0	1	0	0	0	0	0.7479
2856	DMEL	FBgn0039464	0.159	0.349	0.002	0.013	0	0.126	0.064	0.288	0.7418
143	AGAM	AGAP000195	0	0	0.48	0.52	0	0	0	0	0.8834
143	DMEL	FBgn0038320	0.085	0.123	0.117	0.16	0.104	0.236	0.032	0.145	0.8807
4482	AGAM	AGAP000198									0.1628
4482	DMEL	FBgn0030171	0	0	0	0	0	0	0	0	0.0427
6057	AGAM	AGAP000201	0.102	0.077	0.047	0.041	0	0.373	0.259	0.102	0.33
6057	DMEL	FBgn0038166	0.144	0.081	0.167	0.126	0.014	0.274	0.136	0.058	0.3
4014	AGAM	AGAP000203	0	0	0	0	0	0	0	0	0.616
4014	DMEL	FBgn0051110	0	0.646	0	0	0	0.354	0	0	0.6175
1244	AGAM	AGAP000205	0	0	0	0	0	0	0	0	0.5944
1244	DMEL	FBgn0000542	0	0	0	0	0	0	0	0	0.3853
3115	AGAM	AGAP000207	0	0	0	0	0	0	0	0	0.6625
3115	DMEL	FBgn0030699	0.103	0.106	0.116	0.103	0.047	0.46	0.037	0.028	0.6692
1055	AGAM	AGAP000209	0.347	0.154	0	0.186	0	0.313	0	0	0.5239
1055	DMEL	FBgn0029830	0.532	0.072	0	0.132	0	0.061	0.084	0.119	0.4764
2923	AGAM	AGAP000211	0.669	0.131	0	0	0.182	0	0.018	0	0.4569
2923	DMEL	FBgn0029831	0.323	0.161	0.002	0.209	0	0.229	0.076	0	0.4519
3380	AGAM	AGAP000213	0	1	0	0	0	0	0	0	0.5533
3380	DMEL	FBgn0086704	0	0.792	0.063	0	0.1	0	0.013	0.031	0.3589
1335	AGAM	AGAP000214	0	0	0	0	0	0	0	0	0.7132
1335	DMEL	FBgn0013973	0	1	0	0	0	0	0	0	0.5909
3634	AGAM	AGAP000215									0.5172
3634	DMEL	FBgn0004102	0	1	0	0	0	0	0	0	0.3577
1467	AGAM	AGAP000223	0	0	0	0	0	0	0	0	0.5025
1467	DMEL	FBgn0029997	0.027	0.213	0.043	0.006	0.006	0.378	0.309	0.018	0.4994
1443	AGAM	AGAP000232	0	0	0	0	0	0	0	0	0.6532
1443	DMEL	FBgn0030962	0	0	0	0	0	0	0	0	0.5817
4933	AGAM	AGAP000234	0	0	0.708	0	0.292	0	0	0	0.4594
4933	DMEL	FBgn0004462	0.089	0.149	0.136	0.072	0.017	0.5	0.027	0.011	0.3043
5962	AGAM	AGAP000235	0	0	0	0	0	0	0	0	0.5496
5962	DMEL	FBgn0026084	0.037	0.064	0.005	0.363	0.007	0.253	0.213	0.057	0.5581
2149	AGAM	AGAP000236	0	0	0	0	0	0	0	0	0.6061
2149	DMEL	FBgn0000479	0.178	0.116	0.115	0.047	0.382	0.115	0.008	0.039	0.3309
6687	AGAM	AGAP000237									0.3811
6687	DMEL	FBgn0014467	0	0	0	0.097	0	0.851	0.052	0	0.3705
3656	AGAM	AGAP000241	0	0	0.643	0.357	0	0	0	0	0.4804
3656	DMEL	FBgn0038321	0.024	0.245	0.209	0.215	0.068	0.162	0.029	0.048	0.4943
5310	AGAM	AGAP000242	0	0	0	0	0	0	0	0	0.5404
5310	DMEL	FBgn0037383	0.045	0.048	0.008	0.064	0.144	0.398	0.207	0.087	0.5595
1362	AGAM	AGAP000243	0.097	0.083	0.489	0.154	0	0	0	0.177	0.636
1362	DMEL	FBgn0026374	0.026	0.045	0.356	0.368	0.126	0.011	0.01	0.057	0.5961
3148	AGAM	AGAP000246	0	0	0	0	0	0	0	0	0.4109
3148	DMEL	FBgn0031196	0	0	0	0	0	0	0	0	0.3
2821	AGAM	AGAP000247	0	0	0	0	0	0	0	0	0.2577
2821	DMEL	FBgn0031195	0.068	0.088	0.032	0.048	0.219	0.345	0.117	0.084	0.2367
1943	AGAM	AGAP000248	0	0	0	0	0	0	0	0	0.6084
1943	DMEL	FBgn0031194	0.065	0.11	0.138	0.105	0.072	0.385	0.019	0.106	0.4869
2085	AGAM	AGAP000249	0.201	0.204	0.311	0.104	0.181	0	0	0	0.3218
2085	DMEL	FBgn0030839	0.213	0.051	0.079	0	0	0.173	0.459	0.026	0.2992
6483	AGAM	AGAP000250	0	0.24	0	0	0	0.76	0	0	0.3465
6483	DMEL	FBgn0030874	0	0.051	0.103	0.066	0	0.689	0.091	0	0.2925
1709	AGAM	AGAP000251	0	0	0	0	0	0	0	0	0.521
1709	DMEL	FBgn0030499	0.063	0.057	0.096	0.155	0.04	0.481	0.005	0.104	0.5078
1114	AGAM	AGAP000252	0	0	0	0	0	0	0	0	0.4706
1114	DMEL	FBgn0039252	0.241	0.085	0.127	0.101	0.074	0.245	0.065	0.062	0.4822
1302	AGAM	AGAP000254	0	0	0	0	0	0	0	0	0.8684
1302	DMEL	FBgn0003380	0.098	0.827	0.023	0.031	0	0	0.021	0	0.7557
6601	AGAM	AGAP000255	0	0	0	0	0	0	0	0	0.5978
6601	DMEL	FBgn0001624	0.151	0.43	0.031	0.043	0.038	0.232	0.031	0.044	0.5549
1981	AGAM	AGAP000256	0	0	0	0	0	0	0	0	0.3796
1981	DMEL	FBgn0038835	0	0	0	0	0	0	0	0	0.3689
3063	AGAM	AGAP000261	0	0	0	0	0	0	0	0	0.4443
3063	DMEL	FBgn0030990	0.092	0.06	0.058	0.106	0.238	0.129	0.048	0.27	0.4885
2891	AGAM	AGAP000264	0	0	0	0	0	0	0	0	0.3299
2891	DMEL	FBgn0032876	0.08	0.122	0.029	0.013	0.022	0.671	0.016	0.046	0.3291
6035	AGAM	AGAP000265									0.5663
6035	DMEL	FBgn0040913	0	0	0	0	0	0	0	0	0.5595
3938	AGAM	AGAP000266	0	0	0	0	0	0	0	0	0.6716
3938	DMEL	FBgn0029749	0	0	0	0	0	0	0	0	0.6316
2104	AGAM	AGAP000269	0	0	0.725	0.275	0	0	0	0	0.581
2104	DMEL	FBgn0029819	0.076	0.085	0.171	0.036	0.024	0.193	0.384	0.031	0.5914
5409	AGAM	AGAP000270	0	0	0	0	0.194	0.212	0	0.595	0.311
5409	DMEL	FBgn0030061	0.056	0.04	0.087	0.052	0.019	0.618	0.011	0.116	0.272
5235	AGAM	AGAP000271	0	0	0	0	0	0	0	0	0.1926
5235	DMEL	FBgn0001337	0.064	0.053	0.087	0.1	0.032	0.59	0.01	0.064	0.1901
5260	AGAM	AGAP000272	0	0	0.187	0.115	0.544	0	0.154	0	0.526
5260	DMEL	FBgn0033754	0.082	0.089	0.068	0.081	0.047	0.451	0.062	0.12	0.52
186	AGAM	AGAP000273	0.085	0.051	0.184	0.031	0.053	0.023	0.036	0.538	0.424
186	DMEL	FBgn0040236	0.081	0.059	0.313	0.139	0.081	0.255	0.015	0.056	0.4259
3512	AGAM	AGAP000275	0.23	0	0.025	0	0.595	0	0.077	0.073	0.3417
3512	DMEL	FBgn0029994	0.428	0.269	0.013	0.261	0	0	0.015	0.014	0.5125
4458	AGAM	AGAP000276	0	0	0	0	0	0	0	0	0.7121
4458	DMEL	FBgn0029995	0	0	0	0	0	0	0	0	0.4299
1040	AGAM	AGAP000280	0	1	0	0	0	0	0	0	0.6529
1040	DMEL	FBgn0013972	0	1	0	0	0	0	0	0	0.6568
5790	AGAM	AGAP000283	1	0	0	0	0	0	0	0	0.2351
5790	DMEL	FBgn0036614	0.025	0.066	0.061	0.085	0.092	0.365	0.272	0.034	0.1121
3908	AGAM	AGAP000284	0	0	0	0	0	0	0	1	0.3586
3908	DMEL	FBgn0003312	0	0	0	0	0	0	0	0	0.3365
3137	AGAM	AGAP000285	0.072	0.109	0.223	0.12	0.153	0.105	0.074	0.143	0.6005
3137	DMEL	FBgn0040384	0.146	0.083	0.141	0.32	0.056	0.169	0.053	0.033	0.6098
5008	AGAM	AGAP000295	0.063	0.052	0.176	0.545	0.084	0	0	0.08	0.5537
5008	DMEL	FBgn0030234	0.082	0.149	0.019	0.662	0.03	0	0.05	0.007	0.5537
5368	AGAM	AGAP000297	0	0	0	1	0	0	0	0	0.5663
5368	DMEL	FBgn0030309	0.274	0.193	0.018	0.207	0.109	0.038	0.077	0.084	0.5875
5035	AGAM	AGAP000298	0	0	0	0	0	0	0	0	0.4197
5035	DMEL	FBgn0030771	0	0	0.517	0	0	0	0.483	0	0.4602
172	AGAM	AGAP000300	0	0	0	0	0.809	0	0	0.191	0.6959
172	DMEL	FBgn0003189	0	0	0	0	0	0.647	0.224	0.129	0.6987
843	AGAM	AGAP000301									0.2553
843	DMEL	FBgn0015336	0	0	0	1	0	0	0	0	0.2463
511	AGAM	AGAP000303	0	0	0	0	0	0	0	0	0.5588
511	DMEL	FBgn0030027	0	0.608	0.047	0	0	0.079	0.266	0	0.5038
4136	AGAM	AGAP000304	0.263	0.099	0.277	0.056	0.081	0.091	0.039	0.094	0.4806
4136	DMEL	FBgn0000394	0.246	0.355	0.051	0.041	0.021	0.181	0.028	0.077	0.4825
5553	AGAM	AGAP000305									0.7027
5553	DMEL	FBgn0026562	0.601	0.31	0.002	0.009	0.001	0.011	0.016	0.049	0.2566
5448	AGAM	AGAP000306	0	0	0	0	0	1	0	0	0.9603
5448	DMEL	FBgn0001197	0.04	0.054	0.03	0.047	0.022	0.624	0.133	0.049	0.8582
1423	AGAM	AGAP000307	0	0	0	0	0	0	0	0	0.3952
1423	DMEL	FBgn0004456	0.241	0.058	0.137	0.276	0.16	0.064	0.014	0.051	0.4014
4465	AGAM	AGAP000308	0	0	0	0	0.284	0.38	0	0.336	0.6629
4465	DMEL	FBgn0029133	0.092	0.097	0.033	0.087	0.044	0.316	0.176	0.156	0.7143
4691	AGAM	AGAP000309									0.7273
4691	DMEL	FBgn0030884	0.298	0.087	0.083	0.204	0	0.032	0.296	0	0.168
3570	AGAM	AGAP000310	0	0	0	0	0	0	0	0	0.5378
3570	DMEL	FBgn0015763	0.122	0.085	0.116	0.094	0.064	0.434	0.021	0.063	0.5958
3030	AGAM	AGAP000311	0	0	0	0	1	0	0	0	0.5586
3030	DMEL	FBgn0038053	0.112	0.135	0.404	0.032	0.059	0.183	0.003	0.073	0.5573
1962	AGAM	AGAP000313	0.098	0.025	0.806	0.041	0.014	0.015	0	0	0.6808
1962	DMEL	FBgn0036381	0.155	0.139	0.591	0.115	0	0	0	0	0.6822
177	AGAM	AGAP000314	0	0	0	0	0	0	0	0	0.5723
177	DMEL	FBgn0085430	0.074	0.13	0.083	0.079	0.018	0.488	0.103	0.027	0.514
5929	AGAM	AGAP000316									0.2557
5929	DMEL	FBgn0030759	0.142	0.08	0.087	0.145	0.053	0.317	0.013	0.163	0.2414
3699	AGAM	AGAP000317	0	0	0	0	0	0	0	0	0.6739
3699	DMEL	FBgn0013753	0.04	0.179	0.007	0.015	0	0.721	0.031	0.007	0.7277
1460	AGAM	AGAP000319	0	0	0	0	0	0	0	0	0.3937
1460	DMEL	FBgn0040207	0.029	0.061	0.034	0.029	0.095	0.719	0.003	0.029	0.4249
1523	AGAM	AGAP000321	0.077	0.086	0.145	0.165	0.095	0	0	0.431	0.62
1523	DMEL	FBgn0030052	0	0	0	0	0	0	0	0	0.6128
6661	AGAM	AGAP000322	0	0	0	0	0	0	0	0	0.7112
6661	DMEL	FBgn0030791	0.104	0.201	0.152	0.121	0.158	0.112	0.042	0.11	0.5407
d3	AGAM	AGAP000323	0	0	0	0	0	0	0	0	0.1805
d3	DMEL	FBgn0002873	0	0	0	0	0	0.202	0.798	0	0.1151
4460	AGAM	AGAP000324	0	0	0	0	0	0	0	0	0.4053
4460	DMEL	FBgn0031189	0.072	0.049	0.061	0.135	0.068	0.522	0.028	0.065	0.3824
4601	AGAM	AGAP000326	0	0	0	0	0	0	0	0	0.4856
4601	DMEL	FBgn0030352	0.151	0.092	0.143	0.097	0.052	0.297	0.113	0.054	0.4042
2406	AGAM	AGAP000327	0.728	0.241	0	0	0.031	0	0	0	0.5749
2406	DMEL	FBgn0030558	0.547	0.453	0	0	0	0	0	0	0.513
4211	AGAM	AGAP000328	0	0.244	0	0	0	0.27	0.486	0	0.511
4211	DMEL	FBgn0039136	0.181	0.082	0.207	0.105	0.112	0.197	0.065	0.05	0.6667
1002	AGAM	AGAP000329	0	0	0	0	1	0	0	0	0.6324
1002	DMEL	FBgn0015519	0	0	0	0	0	0	0	0	0.5734
6	AGAM	AGAP000331	0	0	0	0	1	0	0	0	0.7728
6	DMEL	FBgn0085381	0.124	0.135	0.006	0.006	0.03	0.065	0.149	0.485	0.7592
408	AGAM	AGAP000332	0	0	0	0	0	0	0	0	0.3523
408	DMEL	FBgn0003977	0	0	0	0	0	1	0	0	0.3398
722	AGAM	AGAP000337	0.076	0	0.263	0	0.175	0.124	0.118	0.244	0.4852
722	DMEL	FBgn0029992	0.14	0.058	0	0	0.078	0.35	0.245	0.13	0.4504
5370	AGAM	AGAP000338	0	0	0	0	0	0	0	0	0.5
5370	DMEL	FBgn0032811	0.025	0.065	0.087	0.011	0	0.241	0.571	0	0.5079
4092	AGAM	AGAP000339									0.4609
4092	DMEL	FBgn0032812	0.103	0.071	0.075	0.051	0.081	0.4	0.062	0.158	0.365
3179	AGAM	AGAP000340	0	0	0.694	0.306	0	0	0	0	0.348
3179	DMEL	FBgn0038638	0	0.003	0.429	0.473	0	0.011	0.083	0	0.324
3213	AGAM	AGAP000341	0	0	0	0	0	0	0	0	0.3676
3213	DMEL	FBgn0034365	0.039	0.039	0.251	0.375	0.114	0.082	0.006	0.094	0.3894
5423	AGAM	AGAP000342	0	1	0	0	0	0	0	0	0.3355
5423	DMEL	FBgn0024913	0.026	0.974	0	0	0	0	0	0	0.1078
809	AGAM	AGAP000343	0	0	0	0	0	0	0	0	0.4579
809	DMEL	FBgn0034271	0.115	0.088	0.035	0.04	0.065	0.598	0.022	0.038	0.4565
3974	AGAM	AGAP000344	0	0	0	0	0	0	0	0	0.5804
3974	DMEL	FBgn0039481	0.604	0.191	0	0	0	0	0.205	0	0.5532
255	AGAM	AGAP000348	0	0	0	0	0	0	0	0	0.5542
255	DMEL	FBgn0003861	0	1	0	0	0	0	0	0	0.4973
6878	AGAM	AGAP000349	0	0	0	0	0	0	0	0	0.2367
6878	DMEL	FBgn0037234	0.141	0.098	0.032	0.074	0.11	0.37	0.083	0.092	0.083
4244	AGAM	AGAP000351	0	0	0	0	0	0	0	0	0.3484
4244	DMEL	FBgn0004842	0	0	0	0	0	0	0	0	0.4806
5953	AGAM	AGAP000354	0.141	0	0.092	0.029	0.044	0.393	0.236	0.066	0.6735
5953	DMEL	FBgn0029911	0	0.167	0	0.285	0	0.357	0.191	0	0.3267
226	AGAM	AGAP000359	0.567	0	0	0	0	0	0	0.433	0.6687
226	DMEL	FBgn0052499	0	0	0	0	0	0	0.676	0.324	0.677
871	AGAM	AGAP000360	0	0	0	0	0	0	0	0	0.4464
871	DMEL	FBgn0069968	0	0	0	0	0	0	0	0	0.3372
706	AGAM	AGAP000363	0	0	0	0	0	0	0	0	0.566
706	DMEL	FBgn0016975									0.4524
1810	AGAM	AGAP000364	0	0	0	0	0	0	0	0	0.4337
1810	DMEL	FBgn0016976									0.4388
2209	AGAM	AGAP000365	0	0	0	1	0	0	0	0	0.3651
2209	DMEL	FBgn0044872	0	0.008	0.008	0.984	0	0	0	0	0.4078
4270	AGAM	AGAP000367	0.014	0.007	0.146	0.791	0.022	0.007	0.005	0.009	0.5946
4270	DMEL	FBgn0031143	0.051	0.043	0.395	0.309	0.019	0.11	0.034	0.038	0.6111
3347	AGAM	AGAP000369	0	0	0	0	0	0	0	0	0.3301
3347	DMEL	FBgn0029909	0	0	0	0	0	0	0	0	0.4555
596	AGAM	AGAP000374	0	0	0	0	0	0	0	0	0.3862
596	DMEL	FBgn0004391	0	0	0.04	0.068	0	0.571	0.222	0.099	0.3645
5375	AGAM	AGAP000375	0.343	0	0.216	0	0.297	0	0	0.144	0.42
5375	DMEL	FBgn0010808	0.348	0.153	0.13	0.106	0.082	0.111	0.018	0.051	0.3767
1439	AGAM	AGAP000376	0.221	0.125	0.01	0.282	0.157	0	0.049	0.156	0.3827
1439	DMEL	FBgn0022355	0.541	0.381	0.009	0.007	0.015	0.002	0.043	0.001	0.3791
3735	AGAM	AGAP000377	0	0	0	1	0	0	0	0	0.2754
3735	DMEL	FBgn0024997	0	0.094	0.403	0.503	0	0	0	0	0.2204
2671	AGAM	AGAP000378	0	0	0	0	0.275	0.258	0.096	0.37	0.564
2671	DMEL	FBgn0030520	0.071	0.104	0.074	0.04	0.158	0.35	0.062	0.141	0.4676
1488	AGAM	AGAP000380	0	0	0	0	0	0	0	0	0.691
1488	DMEL	FBgn0052549	0.361	0.225	0.129	0.081	0.075	0.057	0.058	0.013	0.5692
5884	AGAM	AGAP000383	0	0	0	1	0	0	0	0	0.4035
5884	DMEL	FBgn0052547	0	0	0	1	0	0	0	0	0.2929
3637	AGAM	AGAP000384	0	0	0	0	0	0	0	0	0.5235
3637	DMEL	FBgn0029985	0.152	0.088	0.031	0.034	0.04	0.4	0.243	0.012	0.4993
1823	AGAM	AGAP000386	0	0	0	0	0	0	0	0	0.6672
1823	DMEL	FBgn0029983	0	0	0	0	0	0	0	0	0.5413
3358	AGAM	AGAP000387	0	0	0	0	1	0	0	0	0.6833
3358	DMEL	FBgn0024994	0.021	0.019	0.042	0.112	0.249	0.176	0.005	0.376	0.6891
5626	AGAM	AGAP000388	0	0	0	0	0	0	0	0	0.2488
5626	DMEL	FBgn0030748	0.014	0.006	0.35	0.562	0.022	0.005	0	0.041	0.2278
1197	AGAM	AGAP000391	0	0	0	0	0	0	0	0	0.7598
1197	DMEL	FBgn0010416	0.082	0.076	0.06	0.122	0.073	0.411	0.06	0.116	0.7716
6652	AGAM	AGAP000392	0	0	0	0	0	0	0	0	0.765
6652	DMEL	FBgn0026664	0.141	0.149	0.177	0.08	0.176	0.169	0.033	0.076	0.7688
3303	AGAM	AGAP000393	0	0	0	0.569	0.431	0	0	0	0.8836
3303	DMEL	FBgn0030745	0.469	0.135	0.242	0.055	0.02	0.029	0.003	0.047	0.8804
1721	AGAM	AGAP000394	0	0	0	0	0	0	0	0	0.3022
1721	DMEL	FBgn0064126									0.3452
5598	AGAM	AGAP000395	0	0.062	0.204	0.169	0.385	0	0.073	0.107	0.3444
5598	DMEL	FBgn0004003	0	0.005	0	0	0.284	0.011	0.012	0.687	0.3619
4515	AGAM	AGAP000396	0.227	0.156	0.171	0.049	0.042	0.133	0.102	0.12	0.6624
4515	DMEL	FBgn0038519	0.24	0.15	0.161	0.111	0.044	0.212	0.065	0.016	0.6624
3054	AGAM	AGAP000397	0	0	0	0	0	0	0	0	0.3353
3054	DMEL	FBgn0010926	0.058	0.046	0.044	0.069	0.029	0.654	0.013	0.086	0.3263
4530	AGAM	AGAP000398	0	0	0	0	0	1	0	0	0.4339
4530	DMEL	FBgn0039836	0.136	0.169	0.312	0.124	0.034	0.18	0.013	0.032	0.4415
5660	AGAM	AGAP000402	0	0	0.383	0	0.417	0	0.2	0	0.2353
5660	DMEL	FBgn0031312	0.065	0.055	0.102	0.174	0.153	0.385	0.008	0.058	0.2014
5345	AGAM	AGAP000404									0.8134
5345	DMEL	FBgn0015778	0.056	0.058	0.032	0.09	0.035	0.558	0.094	0.076	0.158
3892	AGAM	AGAP000405	0	0	0	0	0	0	0	0	0.2713
3892	DMEL	FBgn0037958	0.039	0.021	0.044	0.029	0.013	0.669	0.125	0.061	0.2621
299	AGAM	AGAP000406	0	0	0	0	0	0	0	0	0.6093
299	DMEL	FBgn0026181	0.123	0.054	0.031	0.183	0.102	0.387	0.051	0.069	0.5734
2713	AGAM	AGAP000407	0	0	0	0	0	0	0	0	0.3925
2713	DMEL	FBgn0034585	0.122	0.116	0.099	0.094	0.055	0.306	0.144	0.066	0.3725
984	AGAM	AGAP000410	0	0	0	0	0	0	0	0	0.526
984	DMEL	FBgn0041210	0.163	0.673	0	0.029	0.096	0	0	0.038	0.4543
2691	AGAM	AGAP000412	0	0	0	0	0	0	0	0	0.501
2691	DMEL	FBgn0030973	0.108	0.147	0.086	0.09	0.071	0.259	0.181	0.058	0.4679
390	AGAM	AGAP000413	0	0	0	0	0	0	0	0	0.6054
390	DMEL	FBgn0086693	0	0	0	0	0	0	0	0	0.6011
6712	AGAM	AGAP000415	0.018	0.008	0.845	0.019	0.079	0.005	0.009	0.016	0.3068
6712	DMEL	FBgn0050016									0.4779
4217	AGAM	AGAP000416	0.108	0.043	0.251	0.09	0.086	0.057	0.076	0.288	0.5472
4217	DMEL	FBgn0037024	0.057	0.054	0.388	0.11	0.017	0.188	0.135	0.052	0.4167
3132	AGAM	AGAP000422	0	0	0	0	0	0	0	0	0.6793
3132	DMEL	FBgn0031005	0	1	0	0	0	0	0	0	0.651
5996	AGAM	AGAP000425	0.162	0.154	0.1	0.105	0.096	0.197	0.055	0.132	0.5873
5996	DMEL	FBgn0031603	0.089	0.129	0.017	0.107	0.06	0.243	0.119	0.236	0.6271
5300	AGAM	AGAP000426	0	0	0.312	0.313	0.1	0	0	0.275	0.5642
5300	DMEL	FBgn0031263	0.112	0.1	0.25	0.242	0.052	0.095	0.024	0.124	0.5459
193	AGAM	AGAP000427	0	0	0	0	0	0	0	0	0.4117
193	DMEL	FBgn0004649	0	0	0	0	0	1	0	0	0.37
2588	AGAM	AGAP000428	0.099	0.118	0.196	0.115	0.123	0.182	0.075	0.091	0.3234
2588	DMEL	FBgn0024973	0.16	0.104	0.142	0.061	0.063	0.188	0.101	0.181	0.3102
2769	AGAM	AGAP000430	0	0	0	0	0	0	0	0	0.5101
2769	DMEL	FBgn0037233	0	0	0	0	0	0	0	0	0.5171
4653	AGAM	AGAP000431	0	0	0	0	0	0	0	0	0.5929
4653	DMEL	FBgn0039683	0	0	0	0	0	0	0	0	0.5255
5855	AGAM	AGAP000432	0	0	0	1	0	0	0	0	0.5
5855	DMEL	FBgn0023530	0	0	0.153	0.184	0	0.412	0	0.251	0.5
5353	AGAM	AGAP000433	0	0	1	0	0	0	0	0	0.9194
5353	DMEL	FBgn0029959	0.235	0.187	0.116	0.083	0.057	0.25	0.041	0.032	0.5229
547	AGAM	AGAP000434	0.073	0.071	0.077	0.058	0.27	0.236	0.215	0	0.8238
547	DMEL	FBgn0031149	0.059	0.095	0.054	0.049	0.099	0.415	0.038	0.192	0.8261
2795	AGAM	AGAP000436	0	0	0	0	0	0	0	0	0.4463
2795	DMEL	FBgn0029913	0.115	0.095	0.165	0.09	0.053	0.398	0.024	0.059	0.4421
2705	AGAM	AGAP000438	0	0	0	0	0	0	0	0	0.6121
2705	DMEL	FBgn0030800	0.161	0.091	0.223	0	0.038	0.398	0	0.089	0.5898
5885	AGAM	AGAP000439	0.272	0.238	0	0	0	0.489	0	0	0.3474
5885	DMEL	FBgn0024841	0.181	0.254	0.023	0.051	0.015	0.403	0.06	0.012	0.3438
924	AGAM	AGAP000440	0	0	0	0	0	0	0	0	0.7557
924	DMEL	FBgn0031069	0.343	0.082	0.028	0.369	0.07	0.076	0.006	0.026	0.7489
6043	AGAM	AGAP000441									0.5128
6043	DMEL	FBgn0029905	0.089	0.064	0.047	0.066	0.06	0.624	0	0.05	0.2329
3311	AGAM	AGAP000444	0.094	0.049	0.245	0.147	0.133	0.136	0.04	0.156	0.6188
3311	DMEL	FBgn0033972	0.16	0.092	0.221	0.077	0.141	0.132	0.052	0.124	0.6299
4065	AGAM	AGAP000445	0	0	0	0	0	0	0	0	0.5689
4065	DMEL	FBgn0039747	0	0	0	0	0	0	0	0	0.2881
1378	AGAM	AGAP000446									0.5119
1378	DMEL	FBgn0039862	0	0	0	0	0	0	0	0	0.2057
2965	AGAM	AGAP000447									0.3287
2965	DMEL	FBgn0030217	0	0.163	0.079	0.118	0.057	0.544	0.039	0	0.337
3838	AGAM	AGAP000448	0	0	1	0	0	0	0	0	0.6271
3838	DMEL	FBgn0030218	0.214	0.349	0.27	0.013	0.011	0.041	0.084	0.018	0.4139
3038	AGAM	AGAP000454	0.165	0.08	0.171	0.06	0.148	0.118	0.082	0.177	0.3397
3038	DMEL	FBgn0086712	0.25	0.149	0.164	0.085	0.052	0.186	0.053	0.061	0.3349
4416	AGAM	AGAP000456	0	0	0	0	0	0	0	0	0.7931
4416	DMEL	FBgn0039014									0.7931
4677	AGAM	AGAP000457	0.177	0	0.238	0	0.151	0.102	0.122	0.21	0.5551
4677	DMEL	FBgn0086768	0.197	0.175	0.118	0.057	0.069	0.089	0.196	0.098	0.5575
4442	AGAM	AGAP000458	0	0	0	0	0	0	0	0	0.418
4442	DMEL	FBgn0030508	0	0.484	0	0	0	0	0.516	0	0.305
2531	AGAM	AGAP000460	0	0	0	0	0	0	1	0	0.4494
2531	DMEL	FBgn0030913	0	1	0	0	0	0	0	0	0.3974
34	AGAM	AGAP000461	0	1	0	0	0	0	0	0	0.6346
34	DMEL	FBgn0004446	0.035	0.783	0.015	0	0	0.167	0	0	0.5453
980	AGAM	AGAP000466	1	0	0	0	0	0	0	0	0.6434
980	DMEL	FBgn0000024	0.06	0.586	0.044	0.286	0	0	0.004	0.021	0.6394
378	AGAM	AGAP000467	0.203	0	0	0	0.297	0	0	0.5	0.6131
378	DMEL	FBgn0003656	0.207	0.121	0.039	0.051	0.013	0.242	0.299	0.027	0.5305
5449	AGAM	AGAP000469	0	0	0	0	0	0.428	0.572	0	0.2551
5449	DMEL	FBgn0030838	0.133	0.119	0.125	0.102	0.054	0.235	0.192	0.041	0.2046
4324	AGAM	AGAP000470	0	0	0	0	1	0	0	0	0.6765
4324	DMEL	FBgn0030518	0.156	0.061	0.459	0.112	0.042	0.085	0.027	0.057	0.7093
5133	AGAM	AGAP000471	0	0	0	0	0	0	1	0	0.3345
5133	DMEL	FBgn0030555	0.067	0.579	0.065	0.017	0.019	0.193	0.006	0.054	0.287
840	AGAM	AGAP000472	0	0	0	0	0	0	0	0	0.5495
840	DMEL	FBgn0003463	0.665	0.185	0	0	0.098	0	0.053	0	0.4653
3211	AGAM	AGAP000474	0	0	0	0	0	0	0	0	0.3842
3211	DMEL	FBgn0015270	0.007	0	0	0.011	0	0.972	0.011	0	0.4239
4860	AGAM	AGAP000477	0	0	0	0	0	0	0	0	0.5356
4860	DMEL	FBgn0052944	0	0.178	0	0	0	0	0.822	0	0.3932
4665	AGAM	AGAP000478	0	0	0	0	0	0	0	0	0.5247
4665	DMEL	FBgn0037244	0.073	0.097	0.179	0.112	0.04	0.413	0.047	0.038	0.4709
4139	AGAM	AGAP000479	0	0	0.07	0	0.171	0.424	0	0.335	0.3468
4139	DMEL	FBgn0023514	0.127	0.077	0.072	0.117	0.072	0.457	0.015	0.062	0.2885
5731	AGAM	AGAP000480	0.061	0.079	0.068	0.036	0.101	0.302	0	0.355	0.2493
5731	DMEL	FBgn0038609	0.035	0.036	0.045	0.067	0.023	0.598	0.123	0.073	0.243
552	AGAM	AGAP000483	0	0	0	0	0	0	0	0	0.6548
552	DMEL	FBgn0038890	0.071	0.108	0.28	0.018	0.027	0.365	0.132	0	0.5268
5089	AGAM	AGAP000484	0	0	0	0	0	0	0	0	0.5457
5089	DMEL	FBgn0002941	0	0	0	0	0	0	0	0	0.3445
556	AGAM	AGAP000489	0	0	0	0	0	0	0	0	0.7801
556	DMEL	FBgn0025936	0.114	0.131	0.057	0.075	0.083	0.337	0.077	0.127	0.7217
5944	AGAM	AGAP000491	0	0	0	0	0	0	0	0	0.5545
5944	DMEL	FBgn0030743	0.388	0.15	0.055	0.059	0.093	0.162	0.059	0.034	0.598
6109	AGAM	AGAP000496	0	0	0	0	0	0.801	0.199	0	0.2562
6109	DMEL	FBgn0033081	0.022	0.032	0.017	0.033	0.016	0.772	0.084	0.024	0.2708
1233	AGAM	AGAP000500	0.084	0.035	0.524	0.092	0.156	0.024	0	0.086	0.647
1233	DMEL	FBgn0015623	0.578	0.055	0.113	0.068	0.03	0.075	0.011	0.07	0.6451
3689	AGAM	AGAP000501	0	0	0	0	0	0	0	0	0.2541
3689	DMEL	FBgn0038684	0.039	0.056	0.075	0.056	0.045	0.329	0.367	0.033	0.3557
467	AGAM	AGAP000502	0	0	0	0	0	0	0	0	0.7922
467	DMEL	FBgn0036456	0.531	0.426	0	0	0	0	0.043	0	0.7961
5886	AGAM	AGAP000503	0	0	0	0	0	0	0	0	0.4154
5886	DMEL	FBgn0031118									0.0248
5292	AGAM	AGAP000507	0	0	0	0	0	0	0	0	0.3168
5292	DMEL	FBgn0030787	0.035	0.055	0.03	0	0.017	0.73	0.067	0.065	0.206
4867	AGAM	AGAP000508									0.6027
4867	DMEL	FBgn0030786	0.125	0.095	0.116	0.167	0.057	0.321	0.051	0.069	0.5665
3898	AGAM	AGAP000509	1	0	0	0	0	0	0	0	0.55
3898	DMEL	FBgn0030997	0	0.796	0.013	0.142	0	0.009	0.01	0.031	0.4121
2234	AGAM	AGAP000512	0	0	0	0	0	0	0	0	0.6736
2234	DMEL	FBgn0003345	0.133	0.109	0.185	0.077	0.118	0.07	0.087	0.221	0.6614
4689	AGAM	AGAP000513	0	0	0.109	0.332	0	0.56	0	0	0.5415
4689	DMEL	FBgn0030447	0.129	0.088	0.12	0.182	0.102	0.181	0.033	0.165	0.5708
4198	AGAM	AGAP000514	0	0	0	0	0	0	0	0	0.5533
4198	DMEL	FBgn0030067	0.102	0.047	0.068	0	0.029	0.552	0.031	0.172	0.5452
3769	AGAM	AGAP000519	0	0	0	0	0	0	0	0	0.5857
3769	DMEL	FBgn0085373	0	0.281	0.719	0	0	0	0	0	0.3308
5386	AGAM	AGAP000523	0	0	0.561	0	0	0	0.439	0	0.8913
5386	DMEL	FBgn0039830	0.327	0.143	0.144	0.097	0.106	0.134	0.019	0.03	0.8913
5130	AGAM	AGAP000525	0	0	0	0	0	0	0	0	0.3904
5130	DMEL	FBgn0020660	0.149	0.135	0.104	0.109	0.142	0.198	0.059	0.104	0.2484
1012	AGAM	AGAP000529	0.107	0.204	0.268	0.12	0.153	0.149	0	0	0.4263
1012	DMEL	FBgn0037674	0.069	0.087	0.162	0.126	0.135	0.296	0.072	0.053	0.4274
5025	AGAM	AGAP000530	0	0	0	0	0	0	0	0	0.5641
5025	DMEL	FBgn0038608	0	0	0	0.008	0	0.962	0.03	0	0.3116
4889	AGAM	AGAP000531	0.11	0.068	0.09	0.032	0.094	0.302	0.169	0.136	0.5356
4889	DMEL	FBgn0037251	0	0.098	0.179	0.077	0.134	0.302	0.098	0.112	0.547
611	AGAM	AGAP000532	0.245	0	0.368	0	0.387	0	0	0	0.5121
611	DMEL	FBgn0026428	0.169	0.07	0.687	0.016	0.004	0.038	0.014	0.003	0.5035
5612	AGAM	AGAP000536	0.047	0.038	0.708	0.11	0.036	0.03	0.013	0.018	0.4044
5612	DMEL	FBgn0030310	0.585	0.206	0.19	0	0	0	0.02	0	0.3645
5238	AGAM	AGAP000537	0	0	0	0	0	0	0	0	0.5311
5238	DMEL	FBgn0031957	0	0	0.328	0	0	0	0	0.672	0.5635
1337	AGAM	AGAP000540	0	0	0.047	0	0.046	0.052	0	0.856	0.4876
1337	DMEL	FBgn0030816	0.301	0.263	0.036	0.088	0.019	0.233	0.004	0.056	0.5021
5324	AGAM	AGAP000543	0	0.194	0.191	0.19	0.189	0	0	0.236	0.2955
5324	DMEL	FBgn0053544	0	0	0	0	0	0	1	0	0.3421
6606	AGAM	AGAP000544	0	0	0	0	0	0	0	0	0.7057
6606	DMEL	FBgn0031183	0.073	0.055	0.014	0.037	0.13	0.353	0.196	0.142	0.5979
245	AGAM	AGAP000545	0.278	0.152	0.298	0.106	0	0	0	0.166	0.5507
245	DMEL	FBgn0040234	0.259	0.135	0.284	0.102	0.05	0.119	0	0.051	0.5606
5998	AGAM	AGAP000546	0.091	0.084	0.197	0.054	0.041	0.44	0.027	0.066	0.7093
5998	DMEL	FBgn0031992	0.174	0.157	0.077	0.121	0.06	0.249	0.059	0.103	0.6778
2907	AGAM	AGAP000547	0	0	0	0	0	0	0	0	0.4305
2907	DMEL	FBgn0031991	0.051	0.066	0.102	0.061	0.067	0.383	0.231	0.039	0.4535
3051	AGAM	AGAP000549	0.309	0.184	0	0	0.33	0.178	0	0	0.639
3051	DMEL	FBgn0030612	0.203	0.098	0.273	0.086	0.035	0.305	0	0	0.5671
156	AGAM	AGAP000550	0	0	0	1	0	0	0	0	0.604
156	DMEL	FBgn0051004	0	0	0.108	0.885	0	0	0.007	0	0.5842
820	AGAM	AGAP000551	0.065	0	0.674	0.261	0	0	0	0	0.5811
820	DMEL	FBgn0039827	0.138	0.108	0.742	0	0	0.007	0.005	0	0.5767
850	AGAM	AGAP000552	0.513	0.487	0	0	0	0	0	0	0.5765
850	DMEL	FBgn0029736	0.094	0.105	0.085	0	0.252	0.317	0	0.147	0.5429
894	AGAM	AGAP000553	0	0	0	0	0	0	0	0	0.6074
894	DMEL	FBgn0003996	0	0.032	0.948	0	0	0	0.02	0	0.5022
2807	AGAM	AGAP000554	0.171	0	0	0	0	0.57	0	0.259	0.4238
2807	DMEL	FBgn0031115	0.117	0.105	0.13	0.177	0.059	0.232	0.133	0.049	0.423
1524	AGAM	AGAP000555	0	0	0	0	0	0	0	0	0.4548
1524	DMEL	FBgn0002641	0.065	0.045	0.263	0.281	0.009	0.286	0.006	0.044	0.4507
6028	AGAM	AGAP000556	0	0	0	0	0	0	0	0	0.4078
6028	DMEL	FBgn0040650	0.255	0.238	0.029	0	0	0.351	0.127	0	0.4421
3157	AGAM	AGAP000558	0	0	0	0	0	0	0	0	0.7682
3157	DMEL	FBgn0010338	0.06	0.124	0.006	0.036	0.034	0.538	0.017	0.185	0.3478
954	AGAM	AGAP000560	0.33	0.078	0.127	0.095	0.071	0.125	0.105	0.07	0.685
954	DMEL	FBgn0024992	0.082	0.059	0.119	0.103	0.059	0.33	0.214	0.034	0.6081
473	AGAM	AGAP000561	0	0	0	0	0	0	0	0	0.7935
473	DMEL	FBgn0001308	0.113	0.11	0.128	0.186	0.037	0.33	0.051	0.045	0.8
1570	AGAM	AGAP000562	0	0.249	0.361	0	0	0	0	0.39	0.774
1570	DMEL	FBgn0011661	0.081	0.142	0.158	0.172	0.149	0.129	0.02	0.149	0.7442
981	AGAM	AGAP000563	0	0	0	0	0	0	0	0	0.5112
981	DMEL	FBgn0039056	0.063	0.096	0.062	0.062	0.078	0.442	0.074	0.123	0.494
4619	AGAM	AGAP000564	0	0	1	0	0	0	0	0	0.5887
4619	DMEL	FBgn0030026	0.162	0.116	0.128	0.226	0.074	0.176	0.028	0.089	0.5911
5705	AGAM	AGAP000566	0	0	0	0	0	0	0	0	0.4323
5705	DMEL	FBgn0026149	0.008	0.021	0.005	0.045	0.011	0.87	0.011	0.029	0.539
6192	AGAM	AGAP000568	0	0	0	0	0	0	0	0	0.5353
6192	DMEL	FBgn0085478	0	0	0	0	0	0.905	0.095	0	0.0974
4633	AGAM	AGAP000569	0	0	0	0	0	0	0	0	0.3743
4633	DMEL	FBgn0037735	0	0.549	0	0	0	0	0	0.451	0.31
5437	AGAM	AGAP000574	0	0	0	0	0	0	0	0	0.3009
5437	DMEL	FBgn0030964	0.028	0.02	0.122	0.122	0.337	0.186	0.037	0.147	0.2
626	AGAM	AGAP000576	0.128	0.172	0.23	0.222	0.12	0	0	0.127	0.5516
626	DMEL	FBgn0022153	0.085	0.063	0.164	0.148	0.065	0.326	0.091	0.058	0.5314
1321	AGAM	AGAP000577	0.084	0.116	0.381	0.168	0.08	0.038	0.053	0.08	0.6798
1321	DMEL	FBgn0052626	0.144	0.15	0.186	0.152	0.104	0.119	0.098	0.048	0.686
366	AGAM	AGAP000579	0	0	0	1	0	0	0	0	0.4916
366	DMEL	FBgn0031140	0	0	0	1	0	0	0	0	0.4888
5849	AGAM	AGAP000585	0	0	0	0	0	0	0	0	0.2552
5849	DMEL	FBgn0085375	0.427	0	0.509	0.064	0	0	0	0	0.2484
5849	AGAM	AGAP000587									0.6943
5849	DMEL	FBgn0030532	0	0	0	0	0	0	0	0	0.1983
6743	AGAM	AGAP000592									0.3456
6743	DMEL	FBgn0039833	0	0	0	0	0	0	0	0	0.2016
6743	AGAM	AGAP000593	0	0	0	0	0	0	0	0	0.3304
6743	DMEL	FBgn0039832	0	0	0	0	0	0	1	0	0.319
2225	AGAM	AGAP000596	0	0	0	0	0	0	0	0	0.4163
2225	DMEL	FBgn0052699	0	0.014	0.007	0.085	0	0.529	0.347	0.019	0.4109
4457	AGAM	AGAP000599	0	0	1	0	0	0	0	0	0.2278
4457	DMEL	FBgn0052579	0.203	0.057	0.054	0.011	0.011	0.658	0.005	0	0.2983
2602	AGAM	AGAP000601	0.157	0.055	0.382	0.11	0.17	0	0.033	0.093	0.4008
2602	DMEL	FBgn0001189	0.178	0.078	0.091	0.189	0.1	0.108	0.04	0.216	0.3437
307	AGAM	AGAP000602	0	0	0	0	0	0	0	0	0.5583
307	DMEL	FBgn0037663	0.123	0.152	0.104	0.095	0.118	0.161	0.018	0.23	0.5671
1105	AGAM	AGAP000615	0.049	0.044	0.173	0.076	0.529	0.032	0.03	0.067	0.4722
1105	DMEL	FBgn0028475	0.071	0.044	0.059	0.062	0.099	0.174	0.413	0.079	0.4774
2231	AGAM	AGAP000616	0.091	0.062	0.107	0.06	0.121	0.309	0.117	0.134	0.9459
2231	DMEL	FBgn0028684	0.167	0.059	0.159	0.137	0.051	0.266	0.105	0.055	0.8995
4852	AGAM	AGAP000617	0.234	0.207	0	0	0.262	0.297	0	0	0.6616
4852	DMEL	FBgn0039111	0.151	0.112	0.088	0.13	0.042	0.269	0.157	0.051	0.655
5703	AGAM	AGAP000618	0.302	0.105	0.17	0.077	0.14	0.072	0.07	0.065	0.392
5703	DMEL	FBgn0039112	0.336	0.12	0.147	0.085	0.098	0.067	0.111	0.036	0.3791
3778	AGAM	AGAP000619	0	0	0	0	0	0	0	0	0.5529
3778	DMEL	FBgn0030945	0	0.102	0.049	0.042	0	0.276	0.483	0.047	0.2362
3251	AGAM	AGAP000620	0	0	0	0	0	0	0	0	0.5153
3251	DMEL	FBgn0029808	0	0	0	0	0	0	1	0	0.4015
1811	AGAM	AGAP000621	0	0	0	0	0	0	0	0	0.5184
1811	DMEL	FBgn0029807	0	0	0	0	0	0	0	0	0.1988
4945	AGAM	AGAP000622	0	0	1	0	0	0	0	0	0.3056
4945	DMEL	FBgn0037245	0.134	0.123	0.069	0.114	0.038	0.327	0.126	0.07	0.2899
6664	AGAM	AGAP000623	0	0	0	0	0	0	0	0	0.3514
6664	DMEL	FBgn0030506	0.059	0.081	0.071	0.039	0.037	0.388	0.302	0.025	0.317
6115	AGAM	AGAP000624	0.056	0.073	0.412	0.16	0.196	0.043	0.008	0.052	0.2348
6115	DMEL	FBgn0026088	0.096	0.12	0.081	0.21	0.355	0.048	0.042	0.049	0.2812
2024	AGAM	AGAP000625	0.239	0.126	0.107	0	0.291	0	0	0.237	0.8299
2024	DMEL	FBgn0027605	0.151	0.132	0.185	0.14	0.099	0.192	0.048	0.053	0.8281
5732	AGAM	AGAP000626	0	0	0	0	0	0	0	0	0.4967
5732	DMEL	FBgn0029687	0.118	0.09	0.085	0.125	0.032	0.379	0.046	0.125	0.2788
3005	AGAM	AGAP000627	0.121	0.082	0.042	0.067	0.024	0.588	0.05	0.026	0.7492
3005	DMEL	FBgn0015024	0.097	0.179	0.077	0.124	0.079	0.335	0.048	0.062	0.7359
1518	AGAM	AGAP000629	0.51	0	0.102	0	0	0.246	0	0.143	0.5282
1518	DMEL	FBgn0086221	0.153	0.609	0	0	0	0.174	0.063	0	0.4075
139	AGAM	AGAP000630	0	0	0	0	0	0	0	0	0.6505
139	DMEL	FBgn0030613	0.03	0.864	0.032	0.048	0	0.026	0	0	0.5433
775	AGAM	AGAP000631									0.5973
775	DMEL	FBgn0027321	0.107	0.09	0.048	0.101	0.065	0.46	0.007	0.121	0.4136
1189	AGAM	AGAP000634	0	0	0	0	0	0	0	0	0.4656
1189	DMEL	FBgn0029798	0.075	0.064	0.083	0.047	0.048	0.633	0.019	0.032	0.467
123	AGAM	AGAP000635	0	1	0	0	0	0	0	0	0.5833
123	DMEL	FBgn0029834	0	0	0	0	0	0	0	0	0.5802
1029	AGAM	AGAP000637	0.072	0.897	0	0	0.031	0	0	0	0.7605
1029	DMEL	FBgn0029663	0	0.979	0.021	0	0	0	0	0	0.6474
3936	AGAM	AGAP000648	0	0	0	0	0	0	0	0	0.2761
3936	DMEL	FBgn0030342	0.075	0.088	0.068	0.057	0.042	0.232	0.339	0.1	0.2828
3647	AGAM	AGAP000649	1	0	0	0	0	0	0	0	0.5016
3647	DMEL	FBgn0033769									0.5066
2920	AGAM	AGAP000652	0.106	0.088	0.243	0.081	0.105	0.283	0.053	0.041	0.5413
2920	DMEL	FBgn0030552	0.212	0.13	0.044	0.078	0.026	0.413	0.056	0.04	0.5361
781	AGAM	AGAP000653	0	0	0.604	0.061	0	0.269	0.066	0	0.744
781	DMEL	FBgn0030890	0.067	0.048	0.403	0.061	0.102	0.298	0.008	0.013	0.7418
5750	AGAM	AGAP000654	0.192	0.142	0.083	0.106	0.147	0.202	0.027	0.1	0.6489
5750	DMEL	FBgn0038834	0.212	0.145	0.072	0.117	0.122	0.138	0.036	0.158	0.6439
1081	AGAM	AGAP000656	0.046	0.065	0.156	0.09	0.374	0.174	0.061	0.033	0.7107
1081	DMEL	FBgn0030930	0.022	0.028	0.018	0.009	0.655	0.113	0.073	0.081	0.7191
3222	AGAM	AGAP000658	0	0	0	0	0	0	0	0	0.426
3222	DMEL	FBgn0038201	0.75	0.131	0	0.057	0	0	0.062	0	0.4884
1912	AGAM	AGAP000660	0	0	0	0	0	0	0	0	0.2792
1912	DMEL	FBgn0029912	0	0	0	0	0	0	0	0	0.3173
2998	AGAM	AGAP000662	0	0	0	0	0	0	1	0	0.4244
2998	DMEL	FBgn0036134	0.11	0.111	0.07	0.059	0.114	0.339	0.112	0.084	0.2541
6592	AGAM	AGAP000663	0.014	0	0.119	0.679	0.012	0.152	0.025	0	0.6915
6592	DMEL	FBgn0053181	0.01	0.066	0.104	0.489	0.013	0.157	0.025	0.136	0.454
3537	AGAM	AGAP000666	0	0	0	0	0	0	0	0	0.4446
3537	DMEL	FBgn0029763	0.145	0.038	0.01	0.021	0.023	0.46	0.292	0.01	0.3774
2203	AGAM	AGAP000667	0	1	0	0	0	0	0	0	0.6541
2203	DMEL	FBgn0015129	0	1	0	0	0	0	0	0	0.6104
5959	AGAM	AGAP000670	0	0	0	0.187	0	0.813	0	0	0.5397
5959	DMEL	FBgn0030545	0.092	0.11	0.078	0.064	0.06	0.181	0.146	0.268	0.3434
4909	AGAM	AGAP000671	0	0	0	0	0	0	0	0	0.715
4909	DMEL	FBgn0015789	0.165	0.089	0.086	0.219	0.115	0.229	0.021	0.077	0.7255
2218	AGAM	AGAP000672	0.098	0.066	0.119	0.054	0.233	0.112	0.068	0.251	0.8643
2218	DMEL	FBgn0030151	0.137	0.091	0.072	0.065	0.083	0.313	0.033	0.206	0.8665
3467	AGAM	AGAP000673	0	0	0	0	0	0	0	0	0.4789
3467	DMEL	FBgn0020378	0	0	0	0	0	0	0	0	0.4448
3991	AGAM	AGAP000674	0	0	0	0	0	0	0	0	0.4516
3991	DMEL	FBgn0000233	0	0	0	0	0	0	0	0	0.2174
5808	AGAM	AGAP000675	0.028	0.013	0.117	0	0.013	0.787	0.013	0.028	0.5145
5808	DMEL	FBgn0032886	0.042	0.35	0.079	0.019	0	0.357	0.103	0.051	0.3944
2284	AGAM	AGAP000678	0	0	0	0	0	0	0	0	0.8287
2284	DMEL	FBgn0031186	0.097	0.063	0.047	0.059	0.067	0.342	0.03	0.296	0.9592
5606	AGAM	AGAP000680	0.063	0	0	0	0	0.768	0.17	0	0.5275
5606	DMEL	FBgn0029915	0.019	0.024	0.024	0.045	0.013	0.754	0.017	0.104	0.5134
3880	AGAM	AGAP000681	0.118	0.052	0.109	0.095	0.068	0.171	0.136	0.251	0.4375
3880	DMEL	FBgn0037435	0	0.042	0.022	0.015	0.055	0.82	0	0.045	0.4286
4293	AGAM	AGAP000682	0.162	0	0.336	0.339	0.163	0	0	0	0.6025
4293	DMEL	FBgn0039509	0.188	0.111	0.277	0.196	0.058	0.09	0.005	0.075	0.5787
5685	AGAM	AGAP000683									0.5843
5685	DMEL	FBgn0004395	0.055	0.193	0.087	0.105	0.082	0.414	0.009	0.054	0.0868
229	AGAM	AGAP000686	0	0	0	0	0	0	0	0	0.5163
229	DMEL	FBgn0031262	0	0	0	0	0	0	0	0	0.5057
3902	AGAM	AGAP000687									0.3333
3902	DMEL	FBgn0030162	0	0	0	0	0	0	0	0	0.2376
2960	AGAM	AGAP000688	0	0	0	0	0	0	0	0	0.7596
2960	DMEL	FBgn0052698	0.614	0.386	0	0	0	0	0	0	0.7829
6518	AGAM	AGAP000695	0	0	0	0	0	0	0	0	0.291
6518	DMEL	FBgn0030161	0	0	0	0	0	0	0	0	0.2632
6113	AGAM	AGAP000696									0.3679
6113	DMEL	FBgn0030166	0	0	0	0	0	0	0	0	0.375
5554	AGAM	AGAP000697	0	0	0	0	0	0	0	0	0.1662
5554	DMEL	FBgn0052694	0.456	0.238	0.056	0.108	0.055	0.035	0.021	0.031	0.1566
6059	AGAM	AGAP000700	0	0	1	0	0	0	0	0	0.6137
6059	DMEL	FBgn0033452	0.112	0.13	0.097	0.175	0.111	0.226	0.073	0.076	0.656
1186	AGAM	AGAP000702	0	0	0	0	0	0	0	0	0.7361
1186	DMEL	FBgn0029780	0	0	0	0	0	0	0	0	0.6376
1186	AGAM	AGAP000703	0	0	0	0	0	0	0	0	0.6682
1186	DMEL	FBgn0029779	0	1	0	0	0	0	0	0	0.6157
3725	AGAM	AGAP000704	0	0	0	0	0	0	0	0	0.5982
3725	DMEL	FBgn0030752	0.059	0.095	0.072	0.484	0.063	0.117	0.026	0.084	0.5462
1830	AGAM	AGAP000708									0.804
1830	DMEL	FBgn0030087	0.431	0.13	0.044	0.054	0.124	0.166	0.009	0.04	0.2797
4005	AGAM	AGAP000713	0	0	0	0	0	0	0	1	0.489
4005	DMEL	FBgn0052666	0.121	0.063	0.154	0.107	0.061	0.467	0	0.026	0.227
2960	AGAM	AGAP000715	0	0	0	0	0	0	0	0	0.7627
2960	DMEL	FBgn0029962	0	1	0	0	0	0	0	0	0.7508
1325	AGAM	AGAP000717	0.099	0	0.043	0.677	0.181	0	0	0	0.6054
1325	DMEL	FBgn0031011	0.23	0.069	0	0.354	0.107	0.045	0.111	0.085	0.5549
2019	AGAM	AGAP000719	0.476	0.058	0.083	0.015	0.111	0.146	0.033	0.078	0.8171
2019	DMEL	FBgn0014455	0.189	0.087	0.169	0.052	0.016	0.358	0.023	0.105	0.8171
300	AGAM	AGAP000720	0	0	0	0	0	0	0	0	0.6155
300	DMEL	FBgn0002968	0.206	0.126	0.031	0.096	0.031	0.104	0.213	0.192	0.5791
2413	AGAM	AGAP000721	0	0	0	0	0	0	0	0	0.9339
2413	DMEL	FBgn0028665	0.048	0.072	0.25	0.27	0.224	0.097	0.021	0.02	0.9286
2670	AGAM	AGAP000726	0	0	0	0	0	0	0	0	0.4682
2670	DMEL	FBgn0030581	0.075	0.243	0.014	0.037	0.04	0.401	0	0.189	0.3794
127	AGAM	AGAP000727	0	0	0	0	0	0	0	0	0.5899
127	DMEL	FBgn0003301	0.051	0.11	0.016	0.041	0.75	0.032	0	0	0.5369
4475	AGAM	AGAP000731	0	0	0	0	0	0	0	0	0.7306
4475	DMEL	FBgn0000242	0.037	0.166	0.004	0.004	0	0.654	0.092	0.044	0.4167
4629	AGAM	AGAP000733	0	0	0	0	0	0	0	0	0.3276
4629	DMEL	FBgn0026777	0.088	0.063	0.111	0.081	0.047	0.406	0.085	0.119	0.2754
5852	AGAM	AGAP000737	0	0	0	0	0	0	0	0	0.4393
5852	DMEL	FBgn0027574	0	0.053	0.077	0.069	0.035	0.619	0.095	0.052	0.1308
4946	AGAM	AGAP000738									0.4465
4946	DMEL	FBgn0031036	0.064	0.058	0.045	0	0.056	0.582	0.09	0.105	0.4343
5551	AGAM	AGAP000740	0	0	0.368	0	0.185	0.167	0	0.28	0.3111
5551	DMEL	FBgn0035999	0.032	0.032	0.049	0.037	0.023	0.084	0.698	0.046	0.2402
402	AGAM	AGAP000747	0	0	0	0	0	0	0	0	0.5361
402	DMEL	FBgn0014006	0.181	0.118	0.101	0.055	0.071	0.329	0.055	0.089	0.5384
4988	AGAM	AGAP000749	0.332	0.201	0.015	0.097	0.039	0.171	0.006	0.139	0.8314
4988	DMEL	FBgn0038774	0.748	0.138	0	0.115	0	0	0	0	0.8462
5882	AGAM	AGAP000751	0.082	0	0.234	0	0	0.522	0.161	0	0.4387
5882	DMEL	FBgn0035640									0.4493
6099	AGAM	AGAP000752	0.123	0.081	0.27	0.072	0.239	0.086	0.046	0.083	0.3211
6099	DMEL	FBgn0064116									0.144
1506	AGAM	AGAP000754	0	0	0	0	0	0	0	1	0.3428
1506	DMEL	FBgn0031606	0	0	0.061	0	0	0.783	0	0.155	0.3125
2141	AGAM	AGAP000756	0	0	0	0	0	0	0	0	0.7026
2141	DMEL	FBgn0030778	0.095	0.905	0	0	0	0	0	0	0.6936
3185	AGAM	AGAP000757	0	0	0	0	0	0	0	0	0.4789
3185	DMEL	FBgn0027791	0.085	0.051	0.096	0.044	0.224	0.156	0.014	0.329	0.4408
5547	AGAM	AGAP000758	0	0	0	0	0	0	0	0	0.3269
5547	DMEL	FBgn0086362	0.067	0.04	0.074	0.081	0.081	0.301	0.305	0.052	0.3242
6688	AGAM	AGAP000759	0.315	0	0.117	0	0	0.276	0.163	0.129	0.565
6688	DMEL	FBgn0039835	0.118	0.088	0.07	0.109	0.04	0.37	0.159	0.046	0.5795
6679	AGAM	AGAP000760	0.261	0.051	0.216	0.055	0.08	0.184	0.057	0.096	0.5581
6679	DMEL	FBgn0036210	0.18	0.082	0.09	0.148	0.169	0.13	0.105	0.094	0.5647
1428	AGAM	AGAP000763	0	0	0	0	0	0	0	0	0.5562
1428	DMEL	FBgn0003169	0.094	0.058	0.143	0.089	0.037	0.501	0.027	0.051	0.5465
5223	AGAM	AGAP000767	0	0	0	0	0	0	0	0	0.4494
5223	DMEL	FBgn0030703	0.365	0.084	0.093	0.194	0.045	0.114	0.054	0.05	0.4476
2831	AGAM	AGAP000768	0.065	0.935	0	0	0	0	0	0	0.7802
2831	DMEL	FBgn0030772	0.045	0.216	0.084	0.197	0.01	0.35	0	0.098	0.6651
3782	AGAM	AGAP000769	0.054	0.038	0.419	0	0.444	0	0	0.046	0.551
3782	DMEL	FBgn0030850	0.079	0.077	0.261	0.066	0.073	0.33	0.029	0.085	0.5406
1183	AGAM	AGAP000770	0.067	0.055	0.326	0.047	0.078	0.063	0.042	0.323	0.6231
1183	DMEL	FBgn0038058	0.07	0.104	0.167	0.123	0.085	0.331	0.027	0.093	0.5822
4174	AGAM	AGAP000771	0	0	0	1	0	0	0	0	0.696
4174	DMEL	FBgn0038908	0.104	0.138	0.13	0.121	0.148	0.156	0.072	0.131	0.685
6472	AGAM	AGAP000774	0	0	0	0	0	0	0	0	0.5424
6472	DMEL	FBgn0051158	0.081	0.179	0.02	0.036	0.009	0.552	0.061	0.061	0.0966
571	AGAM	AGAP000776	0	0	0.242	0.206	0	0.235	0.317	0	0.6481
571	DMEL	FBgn0011225	0.088	0.086	0.339	0.133	0.037	0.108	0.157	0.05	0.5216
1608	AGAM	AGAP000778	0	1	0	0	0	0	0	0	0.6625
1608	DMEL	FBgn0038926	0.039	0.909	0	0.022	0	0	0.03	0	0.6746
3639	AGAM	AGAP000779	0	0	0	0	0	0	0	0	0.3693
3639	DMEL	FBgn0004606	0.303	0.262	0	0	0	0.409	0.025	0	0.2789
5574	AGAM	AGAP000780	0.078	0.083	0.182	0.076	0.106	0.146	0.046	0.282	0.8
5574	DMEL	FBgn0026749	0.137	0.132	0.187	0.177	0.059	0.216	0.015	0.076	0.7603
5877	AGAM	AGAP000781	0.1	0.155	0.103	0.08	0.062	0.385	0.025	0.09	0.6809
5877	DMEL	FBgn0030480	0.087	0.075	0.037	0.057	0.03	0.236	0.404	0.074	0.6737
1393	AGAM	AGAP000783	0	0	0	0	0	0	0	0	0.2967
1393	DMEL	FBgn0004655	0.035	0.035	0.017	0.02	0.026	0.851	0.003	0.013	0.2682
3911	AGAM	AGAP000784	0.194	0	0.211	0.33	0.266	0	0	0	0.6069
3911	DMEL	FBgn0033226	0.167	0.073	0.295	0.195	0.023	0.05	0.185	0.011	0.4251
2369	AGAM	AGAP000785	0	0	1	0	0	0	0	0	0.3181
2369	DMEL	FBgn0030331	0	0	1	0	0	0	0	0	0.3064
1129	AGAM	AGAP000786	0	0	0	0	0	0	0	0	0.5961
1129	DMEL	FBgn0002577	0	0	0	0	0	0	0	0	0.5821
1129	AGAM	AGAP000788	0	0	0	0	0	0	0	0	0.6019
1129	DMEL	FBgn0004511	0	1	0	0	0	0	0	0	0.5451
5293	AGAM	AGAP000790	0.708	0.292	0	0	0	0	0	0	0.4947
5293	DMEL	FBgn0030334	0.626	0.374	0	0	0	0	0	0	0.3534
3758	AGAM	AGAP000791	0.108	0.129	0.099	0.067	0.086	0.172	0.167	0.171	0.4146
3758	DMEL	FBgn0030330	0.089	0.126	0.075	0.081	0.06	0.408	0.011	0.149	0.339
1587	AGAM	AGAP000792	0	0	0.644	0	0	0.356	0	0	0.8315
1587	DMEL	FBgn0035371	0	0.146	0.016	0.238	0.099	0.179	0.224	0.098	0.7294
5539	AGAM	AGAP000793									0.4848
5539	DMEL	FBgn0083984									0.6095
2786	AGAM	AGAP000797	0	0	0	0	0	0	0	0	0.6979
2786	DMEL	FBgn0030145	0	0	0	0	0	0.401	0.599	0	0.6979
475	AGAM	AGAP000801	0	0	0	0	0	0	0	0	0.7876
475	DMEL	FBgn0038837	0	1	0	0	0	0	0	0	0.4607
4479	AGAM	AGAP000805	0	0	0	0	0	0	0	0	0.645
4479	DMEL	FBgn0038839									0.6535
4029	AGAM	AGAP000808	0	0	0	0	0	0	0	0	0.6488
4029	DMEL	FBgn0025624	0.14	0.17	0.162	0.251	0.058	0.058	0.01	0.152	0.6382
62	AGAM	AGAP000810	0	0	1	0	0	0	0	0	0.5668
62	DMEL	FBgn0038816	0.069	0.258	0.103	0.07	0.083	0.331	0.066	0.021	0.5554
5454	AGAM	AGAP000813	0	0	0.291	0.323	0	0	0	0.386	0.4
5454	DMEL	FBgn0030092	0.153	0.121	0.049	0.04	0.015	0.404	0.189	0.029	0.4316
4574	AGAM	AGAP000814	0	0	0	0	0	0	0	0	0.3205
4574	DMEL	FBgn0032476	0.051	0.081	0.035	0.051	0.035	0.603	0.13	0.015	0.3212
759	AGAM	AGAP000815	0.159	0.048	0.28	0.213	0.09	0.123	0.019	0.069	0.6069
759	DMEL	FBgn0004657	0.138	0.074	0.088	0.382	0.02	0.164	0.056	0.078	0.6005
1898	AGAM	AGAP000819	0	0	0	0	0	0	0	0	0.5069
1898	DMEL	FBgn0003720	0	0	0	0	0	0	0	0	0.4889
4934	AGAM	AGAP000820	0	0	0	0	0	0	0	0	0.674
4934	DMEL	FBgn0039805	0.684	0.299	0	0	0	0	0.018	0	0.6349
4570	AGAM	AGAP000823	0	0	0	0	0	0.652	0.348	0	0.4851
4570	DMEL	FBgn0027865	0.141	0.167	0.048	0.002	0.256	0.371	0.005	0.01	0.4851
5688	AGAM	AGAP000825	0	0	0	0	0	0	0	0	0.5072
5688	DMEL	FBgn0029944	0.098	0.06	0.08	0.036	0.043	0.637	0.02	0.026	0.1688
1670	AGAM	AGAP000826	0	0	0	0	0	0	0	0	0.4514
1670	DMEL	FBgn0029693	0.062	0.168	0.094	0.025	0.066	0.405	0.081	0.1	0.448
1377	AGAM	AGAP000829	0.186	0.25	0.342	0	0.222	0	0	0	0.8273
1377	DMEL	FBgn0003464	0.088	0.147	0.129	0.168	0.037	0.343	0.041	0.048	0.3457
4078	AGAM	AGAP000831	0	0	0	0	0	0	0	1	0.5455
4078	DMEL	FBgn0030658	0.125	0.05	0.1	0.068	0.155	0.243	0.096	0.162	0.5586
6415	AGAM	AGAP000833	0	0	0	0	0	0	0	0	0.327
6415	DMEL	FBgn0036713	0	0.93	0	0.057	0	0	0.013	0	0.2464
1743	AGAM	AGAP000834	0	0	0.967	0.027	0.007	0	0	0	0.7126
1743	DMEL	FBgn0027556	0.04	0.036	0.277	0.087	0.544	0	0.016	0	0.6914
3899	AGAM	AGAP000841	0	0	0	0	0	0	0	0	0.7831
3899	DMEL	FBgn0030391	0.149	0.089	0.041	0.071	0.094	0.438	0.037	0.081	0.8038
3653	AGAM	AGAP000842	0.184	0.153	0.19	0.047	0.073	0.107	0.103	0.143	0.6228
3653	DMEL	FBgn0039689	0.249	0.121	0.167	0.103	0.094	0.112	0.109	0.045	0.6081
3653	AGAM	AGAP000843	0	0	0	0	0	0	0	1	0.6089
3653	DMEL	FBgn0039360	0.1	0.075	0.064	0.064	0.034	0.161	0.475	0.026	0.4689
4013	AGAM	AGAP000844	0	0	0	0	0	0	0	0	0.5543
4013	DMEL	FBgn0053203	0	1	0	0	0	0	0	0	0.3377
3711	AGAM	AGAP000847	0	0	0.495	0	0	0	0.505	0	0.7491
3711	DMEL	FBgn0053553	0.358	0.142	0.072	0.086	0.026	0.272	0.014	0.029	0.0984
532	AGAM	AGAP000848	0.09	0.91	0	0	0	0	0	0	0.4596
532	DMEL	FBgn0030810	0	0	0	0	0	0	0	0	0.3649
6098	AGAM	AGAP000849	0.268	0.225	0.068	0.088	0.092	0.097	0.097	0.067	0.6364
6098	DMEL	FBgn0029971	0.279	0.149	0.117	0.126	0.133	0.097	0.047	0.053	0.625
6318	AGAM	AGAP000850	0	0	0	0	0	0	0	0	0.2857
6318	DMEL	FBgn0031106	0.047	0.12	0.062	0.081	0.118	0.306	0.178	0.088	0.1477
5888	AGAM	AGAP000852	0.058	0.077	0.132	0.097	0.091	0.374	0.049	0.122	0.9213
5888	DMEL	FBgn0026170	0.088	0.114	0.04	0.098	0.039	0.348	0.174	0.1	0.9111
5363	AGAM	AGAP000855	0.116	0.094	0.152	0.086	0.165	0.068	0	0.319	0.3744
5363	DMEL	FBgn0030654									0.4009
3028	AGAM	AGAP000856	0.088	0.074	0.158	0.085	0.085	0.343	0.079	0.088	0.5075
3028	DMEL	FBgn0030554	0.116	0.155	0.024	0	0.047	0.555	0	0.104	0.5032
3642	AGAM	AGAP000857	0.151	0.088	0.206	0.059	0.124	0.146	0.139	0.087	0.571
3642	DMEL	FBgn0030686	0.1	0.085	0.178	0.088	0.051	0.403	0.04	0.054	0.5884
1606	AGAM	AGAP000860	0	0	0	0	0	0	0	0	0.5662
1606	DMEL	FBgn0015558	0.585	0.219	0	0	0	0	0.196	0	0.4495
2090	AGAM	AGAP000861	0	0	0	0	0	0	0	0	0.4461
2090	DMEL	FBgn0031174	0.041	0.058	0.075	0.097	0.434	0.078	0.009	0.208	0.4519
675	AGAM	AGAP000862	0.076	0.062	0.252	0.189	0.213	0	0.044	0.164	0.5616
675	DMEL	FBgn0027588	0.082	0.115	0.113	0.084	0.293	0.09	0.106	0.118	0.5628
4690	AGAM	AGAP000864	0	0	0	0	0	0	0	0	0.4172
4690	DMEL	FBgn0031768	0.095	0.103	0.117	0.111	0.052	0.229	0.123	0.169	0.4088
5939	AGAM	AGAP000865	0	0	0	0	0	0	0	0	0.5007
5939	DMEL	FBgn0025836	0.063	0.063	0.214	0.316	0.046	0.258	0.008	0.033	0.5217
1798	AGAM	AGAP000868	0	0	0	0	0	0	0	0	0.8362
1798	DMEL	FBgn0001404	0.078	0.072	0.194	0.254	0.009	0.224	0.027	0.141	0.8381
1010	AGAM	AGAP000869	0	0	0	0	0	0	0	0	0.4862
1010	DMEL	FBgn0000163	0.121	0.116	0.047	0.181	0.182	0.297	0.04	0.016	0.3954
146	AGAM	AGAP000870	0	0	0	0	0	0	0	0	0.4981
146	DMEL	FBgn0026375	0	0.63	0.101	0	0.121	0.034	0.115	0	0.5003
4750	AGAM	AGAP000880	0.086	0.094	0.153	0.058	0.088	0.393	0.069	0.059	0.738
4750	DMEL	FBgn0030869	0.193	0.09	0.204	0.093	0.037	0.33	0.017	0.037	0.1358
1730	AGAM	AGAP000881	0.234	0.012	0.445	0.288	0.02	0.001	0	0	0.6278
1730	DMEL	FBgn0036857	0.11	0.078	0.793	0.014	0	0.003	0.001	0	0.6278
4017	AGAM	AGAP000882	0	0	0	0	0	1	0	0	0.3895
4017	DMEL	FBgn0039695	0	0	0	0	0	1	0	0	0.4
2565	AGAM	AGAP000883	0.038	0	0.088	0.08	0.093	0.128	0.191	0.382	0.6956
2565	DMEL	FBgn0029176	0.224	0.119	0.077	0.133	0.099	0.164	0.035	0.148	0.6891
3587	AGAM	AGAP000884	0	0	1	0	0	0	0	0	0.3733
3587	DMEL	FBgn0028476	0.054	0.1	0.081	0.256	0.029	0.438	0.011	0.03	0.2528
2699	AGAM	AGAP000887	0.19	0	0.193	0	0.141	0.154	0.101	0.221	0.4804
2699	DMEL	FBgn0031093	0.116	0.06	0.041	0.052	0.037	0.146	0.494	0.054	0.4495
3557	AGAM	AGAP000890	0.125	0.081	0.146	0.102	0.082	0.313	0.09	0.061	0.5
3557	DMEL	FBgn0034727	0.103	0.091	0.063	0.121	0.079	0.365	0.095	0.084	0.5
2400	AGAM	AGAP000891	0	0	0	0	0	0	0.747	0.253	0.4915
2400	DMEL	FBgn0035195	0.092	0.086	0.133	0.091	0.104	0.136	0.286	0.072	0.4899
1412	AGAM	AGAP000893	0	0	0	0	0	0	0	0	0.2112
1412	DMEL	FBgn0039257	0	0	0	0	0	0	0	0	0.2066
5063	AGAM	AGAP000896	0	0	0	0	0	1	0	0	0.4344
5063	DMEL	FBgn0032033	0.112	0.076	0.169	0.077	0.064	0.396	0.046	0.061	0.4305
5625	AGAM	AGAP000897	0.333	0.157	0.123	0.114	0.076	0.082	0.044	0.072	0.5956
5625	DMEL	FBgn0030821	0.305	0.166	0.023	0.107	0.079	0.133	0.073	0.114	0.4765
1339	AGAM	AGAP000898	0	0	0	0	0	0	0	0	0.3324
1339	DMEL	FBgn0029157	0.101	0.072	0.03	0.016	0.015	0.741	0	0.026	0.3789
3866	AGAM	AGAP000899	0.167	0.143	0	0	0.69	0	0	0	0.5183
3866	DMEL	FBgn0003193	0	0.112	0	0	0.122	0	0.766	0	0.4683
3346	AGAM	AGAP000900	0	0	0	0	0	0	0	0	0.7527
3346	DMEL	FBgn0086674	0.132	0.099	0.098	0.095	0.042	0.12	0.052	0.362	0.5611
1950	AGAM	AGAP000901	0.121	0.042	0.596	0.06	0.101	0.013	0.03	0.037	0.6242
1950	DMEL	FBgn0030478	0.244	0.202	0.059	0.233	0.098	0.114	0.008	0.041	0.5026
4025	AGAM	AGAP000903	0	0	0	0	0	0	0	0	0.4006
4025	DMEL	FBgn0000524	0.05	0.039	0.058	0.03	0.067	0.68	0.006	0.07	0.3388
2542	AGAM	AGAP000908	0.078	0.113	0.191	0.087	0.141	0.219	0.061	0.11	0.4356
2542	DMEL	FBgn0033206	0.105	0.096	0.093	0.092	0.068	0.464	0.02	0.063	0.4669
2852	AGAM	AGAP000909	0	0	0.162	0	0.419	0	0.267	0.152	0.7254
2852	DMEL	FBgn0030734	0.066	0.086	0.052	0.102	0.22	0.112	0.036	0.326	0.699
5910	AGAM	AGAP000911	0.132	0.084	0.182	0.118	0	0.155	0	0.329	0.2741
5910	DMEL	FBgn0035440	0.106	0.114	0.07	0.092	0.095	0.265	0.121	0.137	0.2984
827	AGAM	AGAP000912	0	0	0	0	0	0	0	0	0.4856
827	DMEL	FBgn0029976	0	0	0	0	0	0	1	0	0.4539
3508	AGAM	AGAP000913	0.063	0.098	0.282	0.129	0.117	0.132	0.094	0.084	0.7578
3508	DMEL	FBgn0030109	0.08	0.079	0.055	0.042	0.071	0.17	0.096	0.408	0.2967
6764	AGAM	AGAP000914	0	0	0	0	0	0	0	0	0.8404
6764	DMEL	FBgn0039816	0	1	0	0	0	0	0	0	0.2678
305	AGAM	AGAP000926									0.6559
305	DMEL	FBgn0027279	0.122	0.07	0.251	0.102	0.047	0.274	0.089	0.047	0.4854
316	AGAM	AGAP000927	0	0	0	0	0	0	0	1	0.8798
316	DMEL	FBgn0003514	0.092	0.101	0.094	0.329	0.115	0.088	0.083	0.097	0.9253
4730	AGAM	AGAP000928	0.103	0	0.175	0	0.064	0.252	0.095	0.311	0.4305
4730	DMEL	FBgn0035233	0.173	0.081	0.116	0.147	0.031	0.258	0.169	0.025	0.4348
316	AGAM	AGAP000929	0	0	0	0	0	0	0	0	0.6731
316	DMEL	FBgn0001083	0.363	0.637	0	0	0	0	0	0	0.6508
437	AGAM	AGAP000930	0	0	0	0	0	0	0	0	0.6507
437	DMEL	FBgn0029903	0.08	0.15	0.036	0.165	0.062	0.278	0.059	0.17	0.5745
6804	AGAM	AGAP000931	0.13	0.155	0.151	0.13	0.151	0.132	0	0.15	0.5417
6804	DMEL	FBgn0028746	0.129	0.115	0.032	0.098	0.197	0.123	0.269	0.037	0.5253
845	AGAM	AGAP000932	0	0	0	0	0	0	0	0	0.4467
845	DMEL	FBgn0026145	0.129	0.125	0.307	0.188	0.148	0.087	0.006	0.01	0.3654
6082	AGAM	AGAP000933	0.095	0.183	0.104	0.063	0.169	0.097	0.124	0.165	0.2293
6082	DMEL	FBgn0040780	0	0	0	0	0	0	0	0	0.2217
3807	AGAM	AGAP000934	0	0	0	0	0	0	0	0	0.3773
3807	DMEL	FBgn0038272	0.086	0.082	0.126	0.153	0.11	0.22	0.065	0.158	0.3902
4219	AGAM	AGAP000939	0	0	0	0	0	0.887	0.113	0	0.6133
4219	DMEL	FBgn0025809	0.028	0.054	0.031	0.028	0.032	0.594	0.182	0.05	0.6133
6513	AGAM	AGAP000940	0	0	0	0	0	0	0	0	0.6
6513	DMEL	FBgn0029814	0	1	0	0	0	0	0	0	0.1478
5222	AGAM	AGAP000941	0.162	0	0.292	0.108	0.356	0	0	0.083	0.7594
5222	DMEL	FBgn0031037									0.7396
5288	AGAM	AGAP000942	0.16	0.205	0.437	0	0.198	0	0	0	0.3955
5288	DMEL	FBgn0030528									0.3074
3785	AGAM	AGAP000943	0.062	0.074	0.165	0.267	0.181	0.164	0.032	0.055	0.8736
3785	DMEL	FBgn0030529	0.057	0.056	0.034	0.441	0.21	0.14	0.029	0.033	0.8769
1274	AGAM	AGAP000945	0	0	0	0	0	0	0	0	0.4232
1274	DMEL	FBgn0053174	0.036	0.651	0	0	0	0.259	0	0.054	0.5902
4410	AGAM	AGAP000947	0.169	0.102	0.093	0	0.254	0.243	0	0.139	0.6223
4410	DMEL	FBgn0053546	0.141	0.118	0.024	0.025	0.029	0.481	0.124	0.059	0.1388
4758	AGAM	AGAP000949	0.053	0.054	0.16	0.144	0.356	0.107	0.067	0.06	0.5893
4758	DMEL	FBgn0030341	0.127	0.031	0.035	0.027	0.277	0.044	0.035	0.422	0.6286
4727	AGAM	AGAP000950	0.22	0.134	0.162	0.055	0.076	0.222	0.07	0.062	0.5714
4727	DMEL	FBgn0038319	0.136	0.114	0.06	0.134	0.047	0.359	0.042	0.108	0.5484
6697	AGAM	AGAP000952	0.163	0.084	0.089	0.117	0.158	0.217	0.027	0.145	0.8462
6697	DMEL	FBgn0030616									0.828
2598	AGAM	AGAP000954	0.032	0.06	0.156	0.068	0.075	0.457	0.067	0.084	0.8423
2598	DMEL	FBgn0039790	0.081	0.175	0.231	0.079	0.105	0.24	0.027	0.063	0.7365
5098	AGAM	AGAP000955	0	0	0	0	0	0	0	0	0.4474
5098	DMEL	FBgn0039770	0	1	0	0	0	0	0	0	0.3853
6721	AGAM	AGAP000957	0	0	0	0	0	0	0	0	0.4072
6721	DMEL	FBgn0039771	0	0	0	0	0	0	0	0	0.272
903	AGAM	AGAP000958	0.098	0	0.408	0.175	0.12	0	0.045	0.154	0.757
903	DMEL	FBgn0028646	0.509	0.145	0.14	0.056	0.048	0.081	0	0.019	0.7396
4490	AGAM	AGAP000960	0.083	0.08	0.201	0.092	0.138	0	0.139	0.268	0.5191
4490	DMEL	FBgn0039773	0.038	0.053	0.016	0.06	0.013	0.09	0.73	0	0.4524
3177	AGAM	AGAP000961	0	0	0	0	0	0	0	0	0.3866
3177	DMEL	FBgn0033987	0.076	0.206	0.275	0.119	0.066	0.056	0.022	0.18	0.2803
1598	AGAM	AGAP000962	0	0	0	0	0	0	0	0	0.8664
1598	DMEL	FBgn0086778	0	0	0	0	0	0	0	0	0.7875
5516	AGAM	AGAP000963	0	0	0	0	0	0	0	0	0.5573
5516	DMEL	FBgn0031146	0	0.758	0.033	0	0	0	0.209	0	0.5573
1249	AGAM	AGAP000966	0	0	0	0	0	0	0	0	0.921
1249	DMEL	FBgn0000038	0	1	0	0	0	0	0	0	0.9175
5653	AGAM	AGAP000967	0	0	0.632	0.368	0	0	0	0	0.4241
5653	DMEL	FBgn0052536									0.3699
2541	AGAM	AGAP000968	0	0	0	0	0	0	0	0	0.4054
2541	DMEL	FBgn0000634	0.064	0.095	0.001	0.001	0.142	0.438	0.115	0.144	0.4048
2800	AGAM	AGAP000969	0.165	0.195	0.123	0.102	0.07	0.179	0.076	0.089	0.7247
2800	DMEL	FBgn0082582	0.258	0.141	0.038	0.057	0.026	0.084	0.049	0.347	0.5456
5159	AGAM	AGAP000970	0	0	0	0	0	0	0	0	0.7204
5159	DMEL	FBgn0027654	0.083	0.892	0	0	0.022	0	0	0.003	0.6872
1686	AGAM	AGAP000971	0	0	0	0	0	0	0	0	0.6521
1686	DMEL	FBgn0039776	0.165	0.11	0.055	0.023	0.002	0.071	0.025	0.55	0.6509
1115	AGAM	AGAP000974	0	0	0	0	0	0	0	0	0.7448
1115	DMEL	FBgn0041109	0	0	0	0	0	0	0	0	0.6823
5893	AGAM	AGAP000975									0.3396
5893	DMEL	FBgn0052638	0.09	0.111	0.043	0.099	0.49	0.049	0.101	0.016	0.3942
5575	AGAM	AGAP000977	0.116	0	0.11	0.14	0	0.634	0	0	0.6358
5575	DMEL	FBgn0032822	0.063	0.056	0.059	0.055	0.054	0.445	0.227	0.042	0.6688
3538	AGAM	AGAP000978	0	0	0	0	0.823	0.177	0	0	0.4914
3538	DMEL	FBgn0015271	0	0.01	0.011	0	0	0.859	0.11	0.011	0.4957
5607	AGAM	AGAP000979	0.152	0.096	0.258	0.084	0.101	0.104	0.09	0.116	0.2991
5607	DMEL	FBgn0004407									0.2659
762	AGAM	AGAP000983	0	0	0	0	0	0	0	0	0.3502
762	DMEL	FBgn0000482	0	0.1	0.102	0.069	0.151	0.297	0	0.281	0.3523
d6	AGAM	AGAP000984	0	0	0	0	1	0	0	0	0.414
d6	DMEL	FBgn0003053	0.165	0.038	0.014	0.595	0	0.089	0.099	0	0.3279
2155	AGAM	AGAP000985	0	0	0	0	0	0	0	0	0.9286
2155	DMEL	FBgn0011742	0.021	0.018	0.104	0.23	0.019	0.47	0.101	0.038	0.9239
2627	AGAM	AGAP000986	0	0	0	0	0	0	0	0	0.686
2627	DMEL	FBgn0022770	0	0	0	0	0	0	0	1	0.6174
2627	AGAM	AGAP000989	0	0	0	0	0	0	0	0	0.6802
2627	DMEL	FBgn0031097	0.845	0.155	0	0	0	0	0	0	0.6371
6651	AGAM	AGAP000991	0.078	0	0.189	0.116	0	0.203	0.127	0.286	0.5903
6651	DMEL	FBgn0021750	0.111	0.063	0.108	0.091	0.052	0.439	0.059	0.078	0.494
4742	AGAM	AGAP000992									0.6291
4742	DMEL	FBgn0029851	0.528	0.472	0	0	0	0	0	0	0.3988
2902	AGAM	AGAP000994	0.366	0.226	0	0	0.408	0	0	0	0.4977
2902	DMEL	FBgn0032864	0.404	0.371	0	0	0.016	0.192	0.018	0	0.4526
5394	AGAM	AGAP000995	0.111	0.085	0.304	0	0.303	0	0	0.197	0.7143
5394	DMEL	FBgn0039753									0.7241
6142	AGAM	AGAP000996	0	0	0	0	0	0	0	0	0.3106
6142	DMEL	FBgn0015926	0	0	0	0	0	1	0	0	0.302
5823	AGAM	AGAP000997	0.309	0	0.225	0	0.112	0	0	0.354	0.5484
5823	DMEL	FBgn0032642	0.131	0.137	0.117	0.13	0.121	0.166	0.045	0.154	0.5484
742	AGAM	AGAP000998									0.3594
742	DMEL	FBgn0051072	0.009	0.047	0.315	0.426	0.057	0.055	0.012	0.079	0.2454
1256	AGAM	AGAP001004	0	0	0	0	0	0	0	0	0.342
1256	DMEL	FBgn0003717	0.059	0.094	0.001	0.001	0.027	0.807	0.004	0.007	0.3592
5796	AGAM	AGAP001007	0.358	0	0	0	0	0	0	0.642	0.385
5796	DMEL	FBgn0039565	0.112	0.057	0.024	0.034	0.011	0.68	0.065	0.016	0.4603
904	AGAM	AGAP001010	0.14	0.229	0	0	0	0	0	0.631	0.5517
904	DMEL	FBgn0030662	0	0.474	0.148	0.378	0	0	0	0	0.5577
51	AGAM	AGAP001015									0.6843
51	DMEL	FBgn0004647	0.093	0.23	0	0	0	0.676	0	0	0.5509
1665	AGAM	AGAP001018	0	0	0	0	0	0	0	0	0.4208
1665	DMEL	FBgn0036219	0	0	0	0	0	0	0	0	0.4153
346	AGAM	AGAP001021	0.066	0.068	0.48	0.096	0.061	0.029	0.011	0.189	0.7238
346	DMEL	FBgn0086450	0.19	0.073	0.44	0.152	0.072	0	0	0.073	0.7294
5303	AGAM	AGAP001023	0.855	0.057	0	0	0	0	0	0.087	0.6387
5303	DMEL	FBgn0038294	0.689	0.165	0.002	0.078	0.001	0.005	0.008	0.051	0.2712
3851	AGAM	AGAP001025	0	0	0	0	0	0	0	0	0.4158
3851	DMEL	FBgn0036839	0.939	0.061	0	0	0	0	0	0	0.3774
3095	AGAM	AGAP001029	0	0	0	0	0	0	0	0	0.3738
3095	DMEL	FBgn0000376	0.059	0.062	0.015	0.026	0.032	0.778	0	0.029	0.2475
5327	AGAM	AGAP001030	0.115	0.124	0.2	0.484	0.077	0	0	0	0.2872
5327	DMEL	FBgn0024980	0.057	0.09	0.311	0.357	0.052	0	0.132	0	0.2553
5864	AGAM	AGAP001031	0	0	0	0	0	0	0	0	0.2361
5864	DMEL	FBgn0033566									0.229
2233	AGAM	AGAP001033	0	0	0	0	0	0	0	0	0.7534
2233	DMEL	FBgn0027546	0.355	0.645	0	0	0	0	0	0	0.7473
2233	AGAM	AGAP001034	0	0	0	0	0	0	0	0	0.9262
2233	DMEL	FBgn0029003	0	0	0	0	1	0	0	0	0.9288
3657	AGAM	AGAP001036	0.153	0.096	0.177	0.112	0.136	0.121	0.057	0.149	0.5723
3657	DMEL	FBgn0030142	0.106	0.074	0.098	0.096	0.04	0.495	0.021	0.07	0.5815
2516	AGAM	AGAP001038	0.089	0.437	0	0.355	0	0	0	0.119	0.4653
2516	DMEL	FBgn0058050	0	0	0	0	0	0	0	0	0.4219
4264	AGAM	AGAP001041	0.091	0.091	0.294	0.133	0.097	0.117	0.084	0.094	0.4658
4264	DMEL	FBgn0037242	0.048	0.044	0.049	0.045	0.021	0.167	0.546	0.08	0.445
5369	AGAM	AGAP001042	0	0	0	0	1	0	0	0	0.3704
5369	DMEL	FBgn0030099	0.108	0.145	0.065	0.071	0.13	0.087	0.046	0.348	0.3484
533	AGAM	AGAP001043	1	0	0	0	0	0	0	0	0.8373
533	DMEL	FBgn0000117	0.101	0.158	0.1	0.126	0.141	0.256	0.045	0.074	0.8244
6816	AGAM	AGAP001044	0	1	0	0	0	0	0	0	0.1692
6816	DMEL	FBgn0038602	0	0	0	0	0	0	0	0	0.2696
6829	AGAM	AGAP001045	0.06	0.027	0.131	0.048	0.092	0.567	0.023	0.053	0.1929
6829	DMEL	FBgn0038601	0.055	0.044	0.037	0.074	0.035	0.457	0.204	0.093	0.2135
1880	AGAM	AGAP001046	0.116	0.09	0.153	0.085	0.126	0.223	0.104	0.102	0.7449
1880	DMEL	FBgn0020510	0.105	0.087	0.07	0.093	0.068	0.316	0.171	0.089	0.6977
6644	AGAM	AGAP001047	0.06	0.504	0.008	0.008	0.015	0.39	0	0.015	0.4605
6644	DMEL	FBgn0016672	0.057	0.598	0.059	0.052	0	0.196	0.023	0.015	0.4507
1265	AGAM	AGAP001050	0.06	0.157	0.161	0.071	0.135	0.365	0.03	0.021	0.498
1265	DMEL	FBgn0030448	0.057	0.048	0.016	0.11	0.061	0.704	0.003	0	0.4822
3592	AGAM	AGAP001051	0.085	0.131	0.07	0.061	0.066	0.548	0.021	0.019	0.4182
3592	DMEL	FBgn0038268	0.139	0.067	0.034	0.065	0.031	0.592	0.008	0.064	0.4371
3450	AGAM	AGAP001052	0.429	0.279	0	0	0	0	0	0.291	0.6287
3450	DMEL	FBgn0031187	0.186	0.144	0.005	0.028	0.032	0.091	0.487	0.028	0.2058
5725	AGAM	AGAP001055									0.0433
5725	DMEL	FBgn0032211	0	0	0	0	0	0.788	0.212	0	0.0164
5107	AGAM	AGAP001056	0.095	0.087	0.049	0.053	0.025	0.551	0.098	0.043	0.8039
5107	DMEL	FBgn0026316	0.117	0.147	0.088	0.138	0.105	0.195	0.14	0.07	0.7987
2027	AGAM	AGAP001057									0.4678
2027	DMEL	FBgn0030855	0.061	0.03	0.028	0.029	0.045	0.703	0	0.104	0.3959
4084	AGAM	AGAP001058	0.082	0.102	0.055	0.035	0.028	0.542	0.147	0.008	0.5351
4084	DMEL	FBgn0030057	0.218	0.081	0.063	0.08	0.023	0.23	0.097	0.208	0.5096
4501	AGAM	AGAP001062									0.3051
4501	DMEL	FBgn0000630	0	0	0	0	0	0	0	0	0.0902
5503	AGAM	AGAP001064	0.121	0.143	0.083	0.08	0.155	0.37	0.011	0.037	0.7108
5503	DMEL	FBgn0045866	0.062	0.055	0.045	0.089	0.314	0.065	0.039	0.329	0.7039
4534	AGAM	AGAP001068	0.086	0.088	0.19	0.046	0.053	0.444	0.046	0.047	0.8736
4534	DMEL	FBgn0029996	0.194	0.131	0.059	0.131	0.048	0.378	0.018	0.042	0.8689
3658	AGAM	AGAP001069	0.143	0.108	0.122	0.094	0.125	0.37	0.018	0.02	0.8425
3658	DMEL	FBgn0019925	0.108	0.07	0.059	0.13	0.268	0.103	0.027	0.236	0.7926
1251	AGAM	AGAP001076	0.568	0.149	0.031	0	0.024	0.003	0.21	0.014	0.6973
1251	DMEL	FBgn0030304	0.137	0.782	0.02	0.014	0	0	0.005	0.042	0.6864
5690	AGAM	AGAP001081	0	0	0	0	0	0	0	0	0.4532
5690	DMEL	FBgn0024273	0.017	0.063	0.216	0.507	0.048	0.061	0.072	0.015	0.1195
814	AGAM	AGAP001082	0.154	0.099	0.239	0.148	0.129	0.136	0.029	0.066	0.4368
814	DMEL	FBgn0000416	0.175	0.112	0.16	0.18	0.156	0.079	0.059	0.08	0.4386
839	AGAM	AGAP001090	0.118	0.046	0.214	0.074	0.077	0.394	0.027	0.049	0.5874
839	DMEL	FBgn0052663	0.134	0.029	0.257	0.085	0.01	0.41	0.045	0.029	0.4643
747	AGAM	AGAP001091	0.107	0.127	0.101	0.064	0.046	0.514	0.023	0.018	0.6948
747	DMEL	FBgn0039692	0.12	0.074	0.086	0.052	0.195	0.081	0.03	0.361	0.6701
4056	AGAM	AGAP001093	0.021	0.018	0.158	0.052	0.027	0.7	0	0.025	0.2989
4056	DMEL	FBgn0001297	0.359	0.144	0.103	0.243	0.026	0.053	0.027	0.045	0.1884
4002	AGAM	AGAP001094	0	0	0	0	0	0	0	0	0.3995
4002	DMEL	FBgn0003300	0	1	0	0	0	0	0	0	0.3431
178	AGAM	AGAP001099	0.036	0.071	0.069	0.034	0.031	0.365	0.358	0.035	0.5454
178	DMEL	FBgn0039227	0.036	0.063	0.067	0	0.043	0.703	0	0.087	0.5375
6566	AGAM	AGAP001102	0.07	0.115	0.092	0.051	0.066	0.282	0.251	0.072	0.6196
6566	DMEL	FBgn0025864	0.121	0.08	0.053	0.268	0.032	0.402	0.022	0.023	0.6092
2164	AGAM	AGAP001103	0.034	0.116	0.063	0.037	0.02	0.276	0.409	0.045	0.7956
2164	DMEL	FBgn0010269	0.081	0.087	0.115	0.081	0.075	0.485	0	0.076	0.8157
2726	AGAM	AGAP001104	0.008	0.007	0.023	0	0.006	0.773	0.184	0	0.2817
2726	DMEL	FBgn0030054	0	0	0	0	0	1	0	0	0.2477
863	AGAM	AGAP001106	0	0	0	0	0	0	0	0	0.2697
863	DMEL	FBgn0042650	0.112	0.529	0.02	0.195	0	0.015	0.043	0.087	0.2243
1009	AGAM	AGAP001109	0	0	0	0	0.019	0.07	0.808	0.103	0.686
1009	DMEL	FBgn0028341	0.078	0.051	0.144	0.074	0.05	0.396	0.163	0.043	0.5707
1383	AGAM	AGAP001110	0.011	0.025	0.049	0.018	0.012	0.42	0.453	0.01	0.8337
1383	DMEL	FBgn0052758	0.194	0.27	0.062	0.101	0.124	0.206	0.006	0.037	0.8023
1025	AGAM	AGAP001111	0.048	0.094	0.478	0.185	0.041	0.019	0.13	0.006	0.523
1025	DMEL	FBgn0053080	0.191	0.16	0.241	0.14	0.255	0	0	0.013	0.4919
2889	AGAM	AGAP001112									0.3087
2889	DMEL	FBgn0037162	0	0	0	0	0	0	0	0	0.2565
536	AGAM	AGAP001113	0.29	0.343	0	0.163	0.012	0	0.173	0.019	0.4812
536	DMEL	FBgn0029791	0	0	1	0	0	0	0	0	0.4703
3167	AGAM	AGAP001116	0.702	0.186	0.004	0.003	0.1	0	0.005	0	0.4755
3167	DMEL	FBgn0031860	0.581	0.254	0.011	0.153	0	0	0	0	0.4839
2131	AGAM	AGAP001118									0.3435
2131	DMEL	FBgn0030569	0	0	0	1	0	0	0	0	0.2377
2662	AGAM	AGAP001124	0.618	0.269	0.012	0	0.101	0	0	0	0.559
2662	DMEL	FBgn0032287	0.576	0.424	0	0	0	0	0	0	0.5728
331	AGAM	AGAP001133	0	0	0	0	0	0	0	0	0.7294
331	DMEL	FBgn0030354	0.055	0.079	0.023	0.074	0.072	0.304	0.248	0.144	0.6898
1979	AGAM	AGAP001134	0.144	0.088	0.164	0.067	0.044	0.308	0.15	0.036	0.4234
1979	DMEL	FBgn0030692	0.186	0.094	0.141	0.116	0.052	0.334	0.051	0.027	0.4219
691	AGAM	AGAP001135	0.015	0.012	0	0	0.009	0.717	0.247	0	0.735
691	DMEL	FBgn0024332	0	0	0	0	0	0.998	0.002	0	0.735
4187	AGAM	AGAP001138	0.31	0.085	0.23	0.069	0.048	0.072	0.136	0.05	0.6864
4187	DMEL	FBgn0019644	0.321	0.112	0.131	0.096	0.135	0.057	0.074	0.074	0.6667
3803	AGAM	AGAP001139	0.116	0.051	0.081	0.04	0.058	0.469	0.149	0.035	0.6323
3803	DMEL	FBgn0037608	0.076	0.09	0.115	0.081	0.031	0.433	0.126	0.049	0.6405
415	AGAM	AGAP001140	0	0	0	0	0	0.17	0.83	0	0.4042
415	DMEL	FBgn0010328	0.074	0.059	0.085	0.057	0.078	0.584	0.011	0.051	0.404
1715	AGAM	AGAP001141	0.062	0.056	0.125	0	0.108	0.27	0.379	0	0.4678
1715	DMEL	FBgn0033998	0.077	0.136	0.072	0.098	0.08	0.402	0.032	0.103	0.2272
3277	AGAM	AGAP001144	0.098	0.06	0.204	0.044	0.061	0.089	0.384	0.062	0.6446
3277	DMEL	FBgn0030996	0.101	0.077	0.05	0.065	0.084	0.321	0.124	0.178	0.5978
3556	AGAM	AGAP001145	0.038	0.046	0.034	0.043	0.023	0.724	0.054	0.038	0.6028
3556	DMEL	FBgn0050342	0.094	0.124	0.159	0.085	0.043	0.389	0.021	0.087	0.6576
688	AGAM	AGAP001146	0.105	0.04	0.047	0.019	0.071	0.411	0.205	0.103	0.5609
688	DMEL	FBgn0038597	0.124	0.11	0.129	0	0.026	0.441	0.054	0.115	0.5542
5972	AGAM	AGAP001147									0.5619
5972	DMEL	FBgn0038596	0	1	0	0	0	0	0	0	0.5463
4168	AGAM	AGAP001148	0.16	0	0.18	0	0.118	0.173	0.219	0.15	0.3773
4168	DMEL	FBgn0010877	0.097	0.098	0.165	0.063	0.079	0.453	0.01	0.035	0.31
568	AGAM	AGAP001150	0.054	0.125	0.161	0	0	0	0.558	0.102	0.4545
568	DMEL	FBgn0037622	0.037	0.056	0.159	0.046	0.063	0.565	0.037	0.038	0.482
3729	AGAM	AGAP001151	0.033	0.046	0.19	0.068	0.091	0.29	0.227	0.055	0.9414
3729	DMEL	FBgn0020238	0.095	0.096	0.138	0.141	0.039	0.249	0.151	0.091	0.9198
3407	AGAM	AGAP001152	0.109	0.078	0.071	0.042	0.049	0.354	0.224	0.074	0.6465
3407	DMEL	FBgn0037478	0.168	0.082	0.058	0.08	0.039	0.266	0.166	0.141	0.6784
2765	AGAM	AGAP001153	0.581	0.074	0.122	0.021	0.049	0.046	0.083	0.024	0.6393
2765	DMEL	FBgn0037329	0.148	0.047	0.023	0.019	0.012	0.064	0.671	0.015	0.5963
2510	AGAM	AGAP001154	0.051	0.058	0.102	0.032	0.05	0.179	0.428	0.099	0.8238
2510	DMEL	FBgn0011715	0.055	0.085	0.061	0.072	0	0.605	0.049	0.074	0.8216
3489	AGAM	AGAP001156									0.2624
3489	DMEL	FBgn0037540	0	0.031	0.049	0.072	0.024	0.797	0.006	0.02	0.1914
10	AGAM	AGAP001157	0.108	0.125	0.142	0.106	0.059	0.072	0.298	0.09	0.5564
10	DMEL	FBgn0011230	0.184	0.08	0.111	0.075	0.074	0.15	0.234	0.093	0.5631
677	AGAM	AGAP001159	0.106	0	0.19	0.061	0	0.359	0.284	0	0.5236
677	DMEL	FBgn0027518	0.067	0.044	0.144	0.067	0	0.597	0.029	0.053	0.5438
2089	AGAM	AGAP001160	0	0	0	0	0	0	0	0	0.4448
2089	DMEL	FBgn0051100	0.092	0.225	0.005	0	0.193	0	0.182	0.302	0.3939
6691	AGAM	AGAP001165									0.2883
6691	DMEL	FBgn0039201	0	0	0	0	0	0	1	0	0.2374
5188	AGAM	AGAP001166	0	0	0	0	0	0.813	0.187	0	0.3723
5188	DMEL	FBgn0039403	0	0	0.016	0	0	0.591	0.365	0.028	0.3772
5401	AGAM	AGAP001167	0.058	0.039	0.031	0.043	0.039	0.726	0.042	0.022	0.402
5401	DMEL	FBgn0039404	0	0.079	0.103	0.048	0.037	0.379	0.178	0.176	0.4103
3597	AGAM	AGAP001168	0.091	0.217	0.135	0.132	0.085	0.172	0.074	0.095	0.3469
3597	DMEL	FBgn0052685	0.061	0.104	0.068	0.087	0.05	0.347	0.168	0.115	0.095
2897	AGAM	AGAP001175	0	0	0	0	0	0	0	0	0.4543
2897	DMEL	FBgn0030437	0	0	0	0	0	0	0	0	0.3992
4256	AGAM	AGAP001177	0	0	0	0	0	0	1	0	0.5141
4256	DMEL	FBgn0026144	0.005	0.015	0	0	0	0.977	0.003	0	0.4899
2939	AGAM	AGAP001179	0	0	0	0	0	0	1	0	0.4142
2939	DMEL	FBgn0026207	0.026	0.017	0.024	0.03	0.062	0.744	0.059	0.039	0.2821
1246	AGAM	AGAP001185	0.183	0.79	0	0	0.016	0	0	0.011	0.5714
1246	DMEL	FBgn0029950	0	0.932	0.061	0	0	0	0.007	0	0.5657
3904	AGAM	AGAP001187	0	0.173	0.145	0.149	0.15	0	0.152	0.231	0.32
3904	DMEL	FBgn0004198	0	0.047	0.928	0	0	0.025	0	0	0.0906
214	AGAM	AGAP001194									0.295
214	DMEL	FBgn0085416	0	0	0	0	0	0	0	0	0.2124
530	AGAM	AGAP001195	0.08	0.073	0.099	0.081	0.081	0.255	0.259	0.071	0.7893
530	DMEL	FBgn0022942	0.113	0.097	0.054	0.099	0.072	0.504	0	0.06	0.7962
124	AGAM	AGAP001200	0.528	0.182	0.071	0.047	0.044	0.016	0.099	0.013	0.6076
124	DMEL	FBgn0034618	0.618	0.156	0.023	0.022	0.018	0.143	0.006	0.015	0.5807
5126	AGAM	AGAP001203	0	0	0	1	0	0	0	0	0.6548
5126	DMEL	FBgn0052036	0	0	0	0	0	0	0	0	0.6358
144	AGAM	AGAP001205	0	0	0	1	0	0	0	0	0.4517
144	DMEL	FBgn0029091	0	0	0.202	0.789	0	0	0.01	0	0.3997
5354	AGAM	AGAP001207	0.046	0.066	0.147	0.039	0.028	0.139	0.49	0.045	0.43
5354	DMEL	FBgn0054039	0	0.116	0.032	0.078	0	0.374	0.354	0.046	0.4365
d27	AGAM	AGAP001208	0.198	0.179	0.085	0.097	0.109	0.063	0.121	0.148	0.2579
d27	DMEL	FBgn0030648	0.143	0.142	0.067	0.064	0.08	0.252	0.171	0.082	0.269
122	AGAM	AGAP001209	0	0	0	0	0	0	0.768	0.232	0.5215
122	DMEL	FBgn0036913	0.108	0.136	0.03	0.095	0.042	0.406	0.16	0.022	0.553
4909	AGAM	AGAP001211	0.039	0.034	0.078	0.052	0.038	0.595	0.126	0.039	0.8189
4909	DMEL	FBgn0015796	0.248	0.13	0.081	0.103	0.124	0.15	0.033	0.132	0.5024
4662	AGAM	AGAP001212	0.059	0.018	0.013	0.621	0.274	0	0.015	0	0.3885
4662	DMEL	FBgn0037906	0.074	0.047	0.003	0.672	0.175	0.002	0.006	0.021	0.4655
5954	AGAM	AGAP001213	1	0	0	0	0	0	0	0	0.5474
5954	DMEL	FBgn0051374	0.82	0.087	0	0	0	0	0	0.093	0.0556
2812	AGAM	AGAP001214	0	0.107	0.098	0	0	0.26	0.536	0	0.6936
2812	DMEL	FBgn0037902	0	0.604	0	0	0	0	0.396	0	0.6916
2942	AGAM	AGAP001217	0	0.092	0.182	0	0.328	0	0.215	0.184	0.5431
2942	DMEL	FBgn0037900	0.029	0.023	0.032	0.024	0.248	0.074	0.438	0.133	0.5561
4367	AGAM	AGAP001222	0.071	0.049	0.036	0.055	0.054	0.353	0.352	0.03	0.5625
4367	DMEL	FBgn0038396	0.119	0.082	0.115	0.094	0.059	0.269	0.149	0.113	0.5466
4593	AGAM	AGAP001223									0.6696
4593	DMEL	FBgn0037561	0.046	0.072	0.072	0	0.029	0.647	0.029	0.106	0.2447
1387	AGAM	AGAP001224									0.7874
1387	DMEL	FBgn0038636	0.025	0.058	0.082	0.03	0.027	0.62	0.123	0.036	0.6769
2174	AGAM	AGAP001228	0.03	0.034	0.089	0.035	0.024	0.667	0.059	0.063	0.2609
2174	DMEL	FBgn0053520	0.055	0.084	0.106	0.064	0.031	0.575	0.037	0.047	0.0747
5571	AGAM	AGAP001229	0	0	0.012	0	0.008	0.083	0.897	0	0.8739
5571	DMEL	FBgn0024432	0.075	0.084	0.071	0.118	0.05	0.25	0.28	0.072	0.8739
2655	AGAM	AGAP001230									0.3177
2655	DMEL	FBgn0039760	0	0	0	0.901	0	0	0.098	0.001	0.1996
5192	AGAM	AGAP001231	0	0	0	0	1	0	0	0	0.387
5192	DMEL	FBgn0038583	0.03	0.06	0.072	0.054	0.042	0.352	0.35	0.04	0.3979
2512	AGAM	AGAP001232	0.144	0.068	0.085	0	0.184	0.113	0.178	0.228	0.6029
2512	DMEL	FBgn0035401	0.05	0.04	0.048	0.082	0.279	0.058	0.018	0.426	0.5873
5170	AGAM	AGAP001233	0.074	0.045	0.108	0.028	0.098	0.213	0.249	0.185	0.343
5170	DMEL	FBgn0039702	0.053	0.046	0.031	0.019	0.028	0.412	0.109	0.301	0.3423
6547	AGAM	AGAP001234	0.042	0.05	0.171	0.16	0.115	0.164	0.237	0.061	0.6141
6547	DMEL	FBgn0038344	0.063	0.048	0.12	0.127	0.065	0.439	0.058	0.081	0.5905
3295	AGAM	AGAP001235	0.138	0.332	0	0.38	0.15	0	0	0	0.5621
3295	DMEL	FBgn0026576	0.345	0.338	0.057	0.015	0.024	0.161	0.041	0.019	0.4452
5408	AGAM	AGAP001237	0.081	0.12	0.145	0.056	0.125	0.169	0.167	0.137	0.4474
5408	DMEL	FBgn0001276	0	0.119	0.07	0.056	0	0.662	0	0.094	0.4521
3357	AGAM	AGAP001253	0.172	0.082	0.405	0.046	0.073	0.075	0.038	0.108	0.4368
3357	DMEL	FBgn0038432	0.043	0.08	0.082	0.142	0.09	0.511	0.021	0.031	0.4606
2048	AGAM	AGAP001254	0	0	0	0	0	0	0	0	0.5742
2048	DMEL	FBgn0027375	0.094	0.077	0.044	0.06	0.024	0.574	0.025	0.102	0.2561
1059	AGAM	AGAP001256	0.017	0.012	0.734	0.027	0.071	0.012	0.027	0.1	0.758
1059	DMEL	FBgn0020389	0.165	0.134	0.121	0.109	0.286	0.185	0	0	0.7245
1434	AGAM	AGAP001257	0.267	0.047	0.365	0.222	0.043	0.009	0.027	0.02	0.7992
1434	DMEL	FBgn0035978	0.179	0.072	0.749	0	0	0	0	0	0.7885
727	AGAM	AGAP001265	0	0	0	0	0	0	1	0	0.6637
727	DMEL	FBgn0031064	0	0	0	0	0	0	0	0	0.649
4545	AGAM	AGAP001267									0.984
4545	DMEL	FBgn0010380	0.125	0.145	0.105	0.085	0.111	0.234	0.04	0.156	0.2009
6078	AGAM	AGAP001268	0.046	0.069	0.046	0.024	0.035	0.281	0.433	0.066	0.3274
6078	DMEL	FBgn0031059	0.069	0.068	0.042	0.096	0.045	0.344	0.262	0.075	0.5189
4834	AGAM	AGAP001270	0	0	0	0	0	0.64	0.36	0	0.2447
4834	DMEL	FBgn0051223	0.1	0.076	0.092	0.155	0.034	0.502	0.013	0.028	0.2805
549	AGAM	AGAP001271	0	0	0	0	0	0	1	0	0.3304
549	DMEL	FBgn0022063	0.152	0.119	0.151	0.06	0.16	0.219	0	0.138	0.3141
2184	AGAM	AGAP001272	0	0	0	0	0	0	0	0	0.424
2184	DMEL	FBgn0038769									0.413
1520	AGAM	AGAP001273	0.005	0	0.017	0.003	0	0.017	0.958	0	0.7442
1520	DMEL	FBgn0027338	0.111	0.079	0.046	0	0.067	0.641	0.056	0	0.7471
5339	AGAM	AGAP001274	0.14	0.107	0.078	0.083	0.112	0.145	0.062	0.272	0.7919
5339	DMEL	FBgn0034138	0.199	0.124	0.073	0.12	0.175	0.127	0.031	0.15	0.7973
5608	AGAM	AGAP001275	0	0	0	0	0.099	0	0.901	0	0.3529
5608	DMEL	FBgn0039408	0	0	0	0	0	0	1	0	0.2985
2696	AGAM	AGAP001276	0.052	0.092	0.125	0.07	0.074	0.221	0.263	0.103	0.4578
2696	DMEL	FBgn0034177	0	0.156	0.08	0.22	0	0.445	0	0.099	0.4717
5650	AGAM	AGAP001277	0	0	0	0	0	0	0	0	0.6444
5650	DMEL	FBgn0039505									0.6444
4719	AGAM	AGAP001278	0	0	0	0	0	0	1	0	0.8084
4719	DMEL	FBgn0046247	0.137	0.099	0.21	0.095	0.064	0.193	0.177	0.025	0.8036
2804	AGAM	AGAP001280	0	0	0.75	0	0	0.25	0	0	0.7355
2804	DMEL	FBgn0039061	0.019	0.014	0.132	0.079	0.719	0.031	0	0.007	0.4811
2804	AGAM	AGAP001283	0.059	0	0.062	0.879	0	0	0	0	0.6202
2804	DMEL	FBgn0039081	0.063	0.351	0.5	0.037	0.041	0.001	0.002	0.004	0.5695
4150	AGAM	AGAP001285	0.06	0.084	0.277	0.108	0.092	0.12	0.151	0.108	0.819
4150	DMEL	FBgn0039402	0.137	0.102	0.189	0.175	0.09	0.162	0.062	0.081	0.7422
542	AGAM	AGAP001286	0.088	0.068	0.224	0.084	0.162	0.13	0.16	0.084	0.5501
542	DMEL	FBgn0026679	0.122	0.073	0.043	0.057	0.102	0.473	0	0.129	0.4834
1385	AGAM	AGAP001287	0	0.097	0.222	0.169	0.082	0.088	0.341	0	0.6802
1385	DMEL	FBgn0051536	0.099	0.1	0.171	0.3	0.168	0.015	0.04	0.108	0.5321
955	AGAM	AGAP001290	0.057	0.064	0.041	0	0	0.253	0.446	0.139	0.5079
955	DMEL	FBgn0004913									0.5119
637	AGAM	AGAP001291	0	0	0	0	0	0	0	0	0.3922
637	DMEL	FBgn0003002	0	0.875	0	0.125	0	0	0	0	0.2627
911	AGAM	AGAP001293	0	0	0	0	0	0	1	0	0.3195
911	DMEL	FBgn0037276	0	0	0	0	0	0	1	0	0.302
3109	AGAM	AGAP001294	0.191	0	0	0	0	0	0.809	0	0.4663
3109	DMEL	FBgn0037275	0.682	0.119	0.013	0	0	0	0.148	0.039	0.3562
44	AGAM	AGAP001296	0.016	0	0.038	0.024	0.011	0.064	0.83	0.018	0.5974
44	DMEL	FBgn0037277	0.081	0.054	0.056	0.116	0.054	0.493	0.081	0.063	0.5848
2884	AGAM	AGAP001298	0	0	0	0	0	0	0	0	0.3728
2884	DMEL	FBgn0039229	0.096	0.093	0.089	0.096	0.084	0.391	0.075	0.076	0.3696
2558	AGAM	AGAP001299									0.8306
2558	DMEL	FBgn0037279	0.058	0.035	0.145	0.257	0.288	0.08	0.048	0.089	0.8103
5498	AGAM	AGAP001300	0.042	0.068	0.092	0.033	0.035	0.122	0.563	0.046	0.3708
5498	DMEL	FBgn0038739	0.026	0.029	0.023	0.011	0.015	0.111	0.763	0.022	0.3646
3497	AGAM	AGAP001301	0	0	0	0	0	0	1	0	0.5246
3497	DMEL	FBgn0037280	0	0	0	0	0	0	0	0	0.4751
1703	AGAM	AGAP001302	0.088	0.076	0.087	0.067	0.117	0.191	0.168	0.205	0.6505
1703	DMEL	FBgn0010750	0.072	0.079	0.072	0.021	0.058	0.43	0.166	0.103	0.671
4843	AGAM	AGAP001306	0.046	0.118	0.124	0.11	0.073	0.285	0.173	0.071	0.875
4843	DMEL	FBgn0031781	0.077	0.098	0.093	0.281	0.109	0.141	0.031	0.17	0.875
3342	AGAM	AGAP001307	0.074	0.058	0.059	0.055	0.065	0.073	0.586	0.03	0.6139
3342	DMEL	FBgn0036136	0.154	0.081	0.053	0.054	0.047	0.222	0.34	0.048	0.5886
1813	AGAM	AGAP001308	0	0	0	0	0	0	0	0	0.4866
1813	DMEL	FBgn0052137	0.067	0.104	0.175	0.397	0.041	0.044	0.028	0.145	0.4387
2122	AGAM	AGAP001309	0	0.299	0	0	0	0	0.701	0	0.474
2122	DMEL	FBgn0038452	0	0	0	0	0	0	0	0	0.482
4100	AGAM	AGAP001310	0.063	0.075	0.06	0.1	0.065	0.478	0.114	0.046	0.514
4100	DMEL	FBgn0036336	0.046	0.023	0.121	0.189	0.024	0.497	0.078	0.022	0.4916
5479	AGAM	AGAP001311	0.166	0.1	0.112	0.064	0.096	0.275	0.125	0.064	0.6565
5479	DMEL	FBgn0036335	0.158	0.123	0.033	0.113	0.055	0.423	0.033	0.061	0.5733
2857	AGAM	AGAP001312	0.276	0.149	0.263	0.048	0.107	0.061	0.037	0.059	0.8506
2857	DMEL	FBgn0004888	0.33	0.175	0.11	0.072	0.095	0.133	0.012	0.071	0.8506
4600	AGAM	AGAP001313	0.053	0.039	0.22	0.373	0.093	0.12	0.033	0.069	0.8298
4600	DMEL	FBgn0035499	0.11	0.157	0.047	0.282	0.022	0.1	0.073	0.21	0.8298
5581	AGAM	AGAP001314	0.109	0.104	0.15	0.126	0.045	0.231	0.096	0.14	0.393
5581	DMEL	FBgn0043455	0.129	0.093	0.123	0.097	0.045	0.359	0.088	0.065	0.4353
3844	AGAM	AGAP001315	0	0	0	0	0	0	0	0	0.3815
3844	DMEL	FBgn0035500	0.168	0.108	0.076	0.132	0.04	0.399	0.037	0.041	0.3787
2600	AGAM	AGAP001318	0.068	0.122	0.279	0.065	0.163	0.059	0.146	0.098	0.6904
2600	DMEL	FBgn0035203	0.108	0.053	0.192	0.09	0.229	0.211	0.047	0.069	0.6939
6616	AGAM	AGAP001319	0.055	0.048	0.799	0	0	0	0.061	0.036	0.4092
6616	DMEL	FBgn0035204	0.081	0.096	0.189	0.089	0.025	0.154	0.36	0.004	0.3333
386	AGAM	AGAP001320	0	0	0.263	0.296	0.441	0	0	0	0.5168
386	DMEL	FBgn0053214	0.106	0.109	0.039	0.068	0.053	0.585	0.011	0.029	0.5168
5069	AGAM	AGAP001321	0.053	0.037	0.253	0.347	0.083	0.113	0.076	0.039	0.5419
5069	DMEL	FBgn0037749	0.286	0.073	0.055	0.142	0.009	0.171	0.155	0.11	0.5392
1502	AGAM	AGAP001322	0	0	0.186	0	0	0.106	0.519	0.189	0.3233
1502	DMEL	FBgn0037998	0.092	0.065	0.067	0.098	0.132	0.2	0.223	0.122	0.3397
489	AGAM	AGAP001324	0	0	0	0	0	0	0	0	0.4751
489	DMEL	FBgn0035923	0	0.032	0.046	0	0	0.395	0.526	0	0.5037
5018	AGAM	AGAP001325	0.278	0.088	0.135	0.204	0.14	0.066	0.052	0.038	0.6082
5018	DMEL	FBgn0038570									0.6211
5748	AGAM	AGAP001326									0.3235
5748	DMEL	FBgn0037345	0.12	0.122	0.076	0.097	0.113	0.204	0.187	0.079	0.3333
644	AGAM	AGAP001328	0	0	0	0	0	0	0	0	0.5267
644	DMEL	FBgn0023097	0.135	0.184	0.053	0.075	0.077	0.406	0.012	0.059	0.4793
831	AGAM	AGAP001330	0	0	0.027	0	0	0	0.973	0	0.4336
831	DMEL	FBgn0004509	0.137	0.163	0.389	0.098	0.028	0.139	0.045	0	0.3783
4152	AGAM	AGAP001334	0.134	0.102	0.103	0	0	0.224	0.265	0.172	0.3147
4152	DMEL	FBgn0039336	0.166	0.109	0.037	0.076	0.033	0.483	0.019	0.077	0.3251
5825	AGAM	AGAP001335	0.012	0.009	0.032	0.012	0.021	0.092	0.818	0.004	0.9775
5825	DMEL	FBgn0026141	0	0	0	0	0	0	1	0	0.9775
1574	AGAM	AGAP001336	0.134	0	0.183	0	0.167	0.233	0.283	0	0.6981
1574	DMEL	FBgn0029898	0.727	0.264	0	0.009	0	0	0	0	0.6785
1408	AGAM	AGAP001337	0	0	0	0	0	0	1	0	0.4897
1408	DMEL	FBgn0023524	0	1	0	0	0	0	0	0	0.3822
360	AGAM	AGAP001338	0.155	0.062	0.079	0	0.089	0.046	0.411	0.158	0.4882
360	DMEL	FBgn0052533	0	0.152	0.198	0	0	0.65	0	0	0.5075
2576	AGAM	AGAP001339	0	0	0	0	0	0	1	0	0.3455
2576	DMEL	FBgn0015562	0.034	0.018	0.018	0.071	0.016	0.185	0.59	0.068	0.4009
1651	AGAM	AGAP001341	0.06	0.033	0.407	0.15	0.047	0.138	0.066	0.098	0.7275
1651	DMEL	FBgn0030038	0	0.039	0.308	0.039	0	0.252	0.227	0.135	0.6477
5582	AGAM	AGAP001342	0	0.048	0.078	0	0.056	0.096	0.722	0	0.3514
5582	DMEL	FBgn0030039	0.051	0.059	0.072	0.034	0.019	0.321	0.426	0.017	0.3578
4553	AGAM	AGAP001344	0	0	0	0	0	0	0	0	0.3046
4553	DMEL	FBgn0021767	1	0	0	0	0	0	0	0	0.2632
2647	AGAM	AGAP001347	0.217	0	0.059	0	0.048	0.361	0	0.314	0.4484
2647	DMEL	FBgn0023506	0.057	0.055	0.015	0.022	0.039	0.524	0.267	0.02	0.4511
4954	AGAM	AGAP001349	0.095	0.116	0.198	0.122	0.287	0	0.182	0	0.5041
4954	DMEL	FBgn0038564	0.024	0.147	0.062	0.049	0.028	0.679	0.003	0.008	0.4766
1522	AGAM	AGAP001357	0.089	0.068	0.137	0.05	0.103	0.214	0.194	0.145	0.6842
1522	DMEL	FBgn0037644	0.043	0.053	0.048	0.041	0.078	0.127	0.587	0.024	0.6713
5155	AGAM	AGAP001358	0	0	0	0	0	0	0	0	0.3333
5155	DMEL	FBgn0037705	0.09	0.066	0.125	0.133	0.112	0.274	0.026	0.173	0.0503
5781	AGAM	AGAP001361	0.086	0.187	0.122	0.03	0.042	0.245	0.254	0.034	0.7196
5781	DMEL	FBgn0033607	0.025	0.032	0.046	0.048	0.026	0.592	0.156	0.075	0.1153
968	AGAM	AGAP001362	0	0	0	0	0	0	0	0	0.5442
968	DMEL	FBgn0046222	0.072	0.064	0.087	0.092	0.059	0.308	0.176	0.143	0.5948
1076	AGAM	AGAP001363	0.148	0.085	0.057	0.029	0.111	0.134	0.31	0.127	0.7419
1076	DMEL	FBgn0038300	0.123	0.064	0.049	0	0.076	0.621	0.013	0.053	0.7278
5924	AGAM	AGAP001364	0.073	0.054	0.098	0.096	0.221	0.275	0.097	0.086	0.8636
5924	DMEL	FBgn0085220									0.8736
3586	AGAM	AGAP001367	0	0	0	0	0	0	1	0	0.5562
3586	DMEL	FBgn0036144	0.011	0.11	0	0.036	0.638	0.112	0.004	0.09	0.3716
1342	AGAM	AGAP001369	0	0	0	0	0	0	0	0	0.3666
1342	DMEL	FBgn0052082	0.265	0.735	0	0	0	0	0	0	0.3261
6475	AGAM	AGAP001370	0	0	0	0	0	0	0	0	0.4361
6475	DMEL	FBgn0039352									0.4382
5378	AGAM	AGAP001371	0	0	0	0	0	0	0	0	0.4822
5378	DMEL	FBgn0037898	0.159	0.166	0.105	0.171	0	0.267	0.024	0.108	0.6209
5880	AGAM	AGAP001372	0.015	0.045	0.063	0.037	0.03	0.077	0.643	0.089	0.393
5880	DMEL	FBgn0051363	0.035	0.051	0.001	0.016	0.001	0.288	0.606	0.002	0.3798
3990	AGAM	AGAP001373	0.1	0.12	0.103	0.049	0.055	0.336	0.153	0.084	0.4965
3990	DMEL	FBgn0038546	0.095	0.106	0.087	0.062	0.05	0.414	0.132	0.053	0.485
4020	AGAM	AGAP001380	0.098	0.034	0.065	0.069	0.092	0.354	0.103	0.185	0.786
4020	DMEL	FBgn0034915									0.7796
94	AGAM	AGAP001381	0.092	0.065	0.32	0.07	0.122	0.074	0.242	0.014	0.5771
94	DMEL	FBgn0002527	0.172	0.142	0.034	0.162	0.069	0.188	0.066	0.167	0.5649
6054	AGAM	AGAP001382	0.038	0.348	0.009	0.543	0.047	0	0	0.017	0.4655
6054	DMEL	FBgn0032048	0	0.672	0	0.328	0	0	0	0	0.4615
2976	AGAM	AGAP001384	0	0	0	0	0	0	0	0	0.9365
2976	DMEL	FBgn0000273	0.134	0.159	0.04	0.137	0.126	0.331	0.018	0.054	0.8357
4653	AGAM	AGAP001388	0.012	0.011	0.009	0	0.017	0.015	0.936	0	0.451
4653	DMEL	FBgn0038851	0	0	0	0	0	0	1	0	0.3969
6523	AGAM	AGAP001389	0	0	0	0	0	0	1	0	0.3232
6523	DMEL	FBgn0038852	0	0	0	0	0	0	0	0	0.1981
6602	AGAM	AGAP001391	0.03	0.048	0.053	0.059	0.327	0.179	0.245	0.059	0.6164
6602	DMEL	FBgn0028468	0.061	0.033	0.215	0.231	0.035	0.4	0	0.026	0.6164
5738	AGAM	AGAP001392	0.012	0.019	0.122	0.279	0.015	0.052	0.38	0.12	0.2
5738	DMEL	FBgn0039467	0.468	0.324	0.046	0	0	0	0.082	0.081	0.1303
5163	AGAM	AGAP001393	0	0	0	0	0	0.515	0.485	0	0.5542
5163	DMEL	FBgn0036804	0.173	0.074	0.073	0.067	0.032	0.289	0.171	0.122	0.4694
4352	AGAM	AGAP001394	0.077	0.068	0.12	0.051	0.026	0.391	0.134	0.133	0.8545
4352	DMEL	FBgn0011288	0.044	0.936	0	0	0	0	0	0.02	0.8585
5175	AGAM	AGAP001395	0	0	0	0	0	0	0	0	0.4139
5175	DMEL	FBgn0036817	0	0	0	0	0	0	0	0	0.4717
3852	AGAM	AGAP001396	0.073	0.115	0.141	0.139	0.107	0.065	0.196	0.164	0.5143
3852	DMEL	FBgn0030465	0.035	0.045	0.02	0.013	0.263	0.133	0.019	0.472	0.507
4125	AGAM	AGAP001397									0.3089
4125	DMEL	FBgn0030640	0.137	0.149	0	0.119	0	0.365	0.064	0.166	0.289
5309	AGAM	AGAP001398									0.3623
5309	DMEL	FBgn0030641	0.113	0.065	0.01	0.529	0.031	0.029	0.015	0.208	0.3659
428	AGAM	AGAP001399	0.051	0.061	0.302	0.108	0.22	0.105	0.074	0.079	0.781
428	DMEL	FBgn0008635	0.089	0.052	0.063	0.1	0.284	0.066	0.028	0.318	0.777
6020	AGAM	AGAP001400	0.092	0.052	0.047	0.033	0.058	0.419	0.232	0.067	0.2424
6020	DMEL	FBgn0051109	0.063	0.07	0.047	0.056	0.058	0.522	0.14	0.044	0.2828
697	AGAM	AGAP001402	0.067	0.072	0.177	0.076	0.092	0.237	0.129	0.15	0.603
697	DMEL	FBgn0029685	0.105	0.083	0.168	0.093	0.085	0.414	0.005	0.048	0.5534
1854	AGAM	AGAP001404	0	0	0	0	0	0	0	0	0.3984
1854	DMEL	FBgn0037141	0	0.016	0.033	0.005	0.012	0.902	0.018	0.014	0.3966
5756	AGAM	AGAP001406	0.066	0.043	0.04	0.042	0.031	0.269	0.401	0.108	0.2618
5756	DMEL	FBgn0029857	0.154	0.11	0.098	0.093	0.073	0.327	0.051	0.094	0.2358
5602	AGAM	AGAP001408	0.192	0.117	0.075	0.074	0.151	0.175	0.059	0.157	0.813
5602	DMEL	FBgn0029785	0.167	0.123	0.155	0.155	0.111	0.128	0.027	0.134	0.813
1014	AGAM	AGAP001410	0	0	0	0	0	0	0	0	0.5987
1014	DMEL	FBgn0038156	0	0	0	0	0	0	0	0	0.5521
5264	AGAM	AGAP001411	0.075	0.047	0.266	0.075	0.136	0	0.347	0.053	0.5431
5264	DMEL	FBgn0037007	0.225	0.196	0.146	0.254	0.031	0.038	0.015	0.096	0.5323
2731	AGAM	AGAP001412	0	0	0	0	0	0	0	0	0.5493
2731	DMEL	FBgn0004644	0	0	0	0.62	0	0	0.38	0	0.4735
1407	AGAM	AGAP001414	0.048	0.065	0.093	0.049	0.076	0.095	0.479	0.095	0.8468
1407	DMEL	FBgn0038666	0	0.111	0.07	0.098	0.087	0.447	0.121	0.067	0.8468
527	AGAM	AGAP001415	0	0	0	0	0	0	0	0	0.7404
527	DMEL	FBgn0051149	0	0.889	0	0	0	0	0.09	0.021	0.6968
5751	AGAM	AGAP001417	0.633	0	0	0	0	0	0.367	0	0.5508
5751	DMEL	FBgn0038662	0.223	0.09	0.195	0.074	0.08	0.051	0.269	0.017	0.6075
646	AGAM	AGAP001418	0.092	0.069	0.04	0.034	0.307	0.263	0.11	0.086	0.7568
646	DMEL	FBgn0051195	0.128	0.098	0.022	0	0.139	0.362	0.087	0.164	0.7448
1668	AGAM	AGAP001419	0.003	0.002	0.006	0.002	0.017	0	0.963	0.006	0.797
1668	DMEL	FBgn0038826	0.054	0.048	0.012	0.02	0.014	0.001	0.834	0.018	0.5963
3595	AGAM	AGAP001420	0.448	0.067	0.223	0.087	0.058	0.022	0.04	0.057	0.8157
3595	DMEL	FBgn0014869	0.125	0.057	0.049	0.144	0.496	0.058	0.03	0.04	0.8157
1603	AGAM	AGAP001421	0.063	0.033	0.072	0.03	0.044	0.348	0.273	0.137	0.5563
1603	DMEL	FBgn0010173	0.082	0.064	0.09	0.07	0.022	0.55	0.1	0.021	0.5655
4380	AGAM	AGAP001422									0.2444
4380	DMEL	FBgn0051076	0	0	0.821	0.179	0	0	0	0	0.3421
1209	AGAM	AGAP001423	0.388	0.168	0.004	0	0.167	0.124	0.015	0.135	0.7618
1209	DMEL	FBgn0039241	0.274	0.286	0.038	0.026	0.01	0.334	0.016	0.016	0.7644
823	AGAM	AGAP001425	0	0	0	0	0	0.264	0.736	0	0.5131
823	DMEL	FBgn0033887	0	0	0	0	0	0.833	0.167	0	0.5087
4279	AGAM	AGAP001426	0.463	0.168	0.117	0	0	0	0.251	0	0.539
4279	DMEL	FBgn0010340	0.136	0.107	0.112	0.13	0.065	0.293	0.081	0.074	0.5824
716	AGAM	AGAP001427	0	0	0	0	0	0	0	0	0.2297
716	DMEL	FBgn0051635	0.017	0.011	0.009	0.017	0	0.193	0.753	0	0.2267
4007	AGAM	AGAP001429	0	0.446	0	0	0	0	0.554	0	0.3638
4007	DMEL	FBgn0038221	0	0	0	0	0	0	0	0	0.3793
4558	AGAM	AGAP001430									0.4
4558	DMEL	FBgn0038220	0.052	0.064	0.361	0.216	0.063	0.181	0.045	0.017	0.3333
6111	AGAM	AGAP001432	0	0	0	0.061	0.059	0.229	0.522	0.13	0.2331
6111	DMEL	FBgn0040466	0.079	0.113	0.047	0.048	0.043	0.587	0.063	0.02	0.2434
2597	AGAM	AGAP001433	0	0	0	0	0	0	0	0	0.7084
2597	DMEL	FBgn0038727	0	0	0	0	1	0	0	0	0.6169
2029	AGAM	AGAP001434	0	0	0	0	0	0	0	0	0.93
2029	DMEL	FBgn0024963	0.303	0.697	0	0	0	0	0	0	0.9341
2808	AGAM	AGAP001435	0	0	0	0	0	0	0	0	0.7804
2808	DMEL	FBgn0051216	0.25	0.47	0	0	0	0.279	0	0	0.7367
2199	AGAM	AGAP001440	0.088	0.059	0.251	0.061	0.044	0.203	0.242	0.052	0.8449
2199	DMEL	FBgn0028689	0.224	0.065	0.068	0.076	0.039	0.2	0.276	0.051	0.8064
3300	AGAM	AGAP001441	0	0.096	0.425	0	0	0	0.479	0	0.5599
3300	DMEL	FBgn0085377	0.155	0.033	0.014	0.076	0.015	0.69	0	0.017	0.6223
3419	AGAM	AGAP001442	0.104	0.059	0.263	0.071	0.071	0.233	0.074	0.126	0.4734
3419	DMEL	FBgn0039417	0.048	0.061	0.015	0.126	0	0.596	0.047	0.107	0.458
4806	AGAM	AGAP001444	0	0	0	0	0	0	0	0	0.6895
4806	DMEL	FBgn0038755	0.194	0.116	0.102	0.044	0.087	0.405	0.011	0.041	0.697
4982	AGAM	AGAP001445	0	0	0	0	0	0	0	0	0.4891
4982	DMEL	FBgn0037972	0	0	0	0	0	0	0	0	0.4848
1119	AGAM	AGAP001446	0	0	0.277	0	0	0	0.723	0	0.6863
1119	DMEL	FBgn0025803	0.205	0.056	0.129	0.169	0.133	0.201	0.049	0.058	0.35
3630	AGAM	AGAP001447	0.251	0.026	0.132	0	0.423	0.168	0	0	0.6018
3630	DMEL	FBgn0038863	0.108	0.056	0.096	0.083	0.07	0.119	0.083	0.384	0.6036
6005	AGAM	AGAP001448									0.8148
6005	DMEL	FBgn0037475	0	0.694	0	0	0	0	0	0.306	0.2629
5075	AGAM	AGAP001449	0	0.098	0	0	0	0	0.902	0	0.3386
5075	DMEL	FBgn0051248	0.049	0.144	0.027	0.089	0.012	0	0	0.68	0.3426
3461	AGAM	AGAP001450	0.104	0.082	0.089	0.151	0.141	0.11	0	0.323	0.5232
3461	DMEL	FBgn0037473	0	0	0	0	1	0	0	0	0.5348
4795	AGAM	AGAP001451	0	0	0	0	0	0	0	0	0.2757
4795	DMEL	FBgn0037471	0.011	0.029	0.009	0.066	0	0.813	0.046	0.026	0.1347
2841	AGAM	AGAP001452	0.04	0.006	0.074	0.018	0	0.568	0.277	0.017	0.7588
2841	DMEL	FBgn0023528	0.036	0.055	0.022	0.055	0.031	0.769	0.012	0.021	0.7607
5078	AGAM	AGAP001454	0.283	0.104	0	0	0	0.255	0.357	0	0.3927
5078	DMEL	FBgn0029665	0.059	0.073	0.052	0.085	0.031	0.28	0.391	0.027	0.3927
d16	AGAM	AGAP001457									0.3504
d16	DMEL	FBgn0031023	0	0.271	0	0	0	0.729	0	0	0.0201
2391	AGAM	AGAP001458	0	0.062	0.079	0	0	0.724	0.135	0	0.5593
2391	DMEL	FBgn0037802	0	0.027	0.017	0.021	0	0.912	0	0.023	0.6246
4605	AGAM	AGAP001459	0.146	0.067	0.055	0.085	0.193	0.174	0.038	0.241	0.8128
4605	DMEL	FBgn0029897									0.8172
1767	AGAM	AGAP001460	0	0	0.296	0	0	0	0.704	0	0.5696
1767	DMEL	FBgn0037701	0.068	0.083	0.052	0.059	0.042	0.376	0.281	0.039	0.4984
3367	AGAM	AGAP001461	0	0	0.27	0.133	0.144	0.13	0.131	0.192	0.5268
3367	DMEL	FBgn0039876	0.045	0.089	0.103	0.091	0.053	0.463	0.12	0.036	0.5164
1710	AGAM	AGAP001463	0	0	0	0	0	0	1	0	0.3777
1710	DMEL	FBgn0039335	0.2	0.116	0.035	0.022	0.095	0.289	0.182	0.06	0.4031
341	AGAM	AGAP001469	0	0	0.086	0	0	0.133	0.781	0	0.7408
341	DMEL	FBgn0046704	0.057	0.029	0.036	0.08	0.03	0.595	0.162	0.012	0.7352
3690	AGAM	AGAP001471	0.057	0.074	0.063	0.071	0.038	0.188	0.48	0.03	0.4365
3690	DMEL	FBgn0020386	0.18	0.185	0.105	0.2	0.037	0.265	0.007	0.021	0.2919
4126	AGAM	AGAP001472	0	0	0	0	0	0	0	0	0.3934
4126	DMEL	FBgn0052296	0.135	0.085	0.038	0.118	0	0.376	0.162	0.086	0.1378
1102	AGAM	AGAP001473	0	0	0	0	0	0	0	0	0.6741
1102	DMEL	FBgn0039184	1	0	0	0	0	0	0	0	0.6721
6039	AGAM	AGAP001474	0.051	0.246	0	0	0	0	0.703	0	0.4519
6039	DMEL	FBgn0011581	0.026	0.478	0	0	0	0	0	0.496	0.47
1030	AGAM	AGAP001475	0.043	0.063	0.063	0.306	0.068	0.07	0.343	0.044	0.5223
1030	DMEL	FBgn0039187	0.166	0.135	0.032	0.144	0.088	0.292	0.022	0.121	0.3684
2186	AGAM	AGAP001476	0.216	0.226	0	0	0.11	0.055	0.151	0.241	0.6915
2186	DMEL	FBgn0004646	0.206	0.355	0.003	0.037	0	0.082	0.082	0.235	0.7182
2186	AGAM	AGAP001477	0	0	0.234	0.766	0	0	0	0	0.4326
2186	DMEL	FBgn0027106	0	0	0.395	0.599	0	0.004	0.002	0	0.4247
427	AGAM	AGAP001478	0	0	0	0	0	0	1	0	0.7774
427	DMEL	FBgn0010399	0	1	0	0	0	0	0	0	0.7533
6116	AGAM	AGAP001479									0.225
6116	DMEL	FBgn0051534	0.065	0.115	0.15	0.31	0.227	0.076	0.009	0.048	0.0202
3667	AGAM	AGAP001481	0	0	0	0	0	0	1	0	0.4793
3667	DMEL	FBgn0037332	0.112	0.106	0.121	0.074	0.03	0.493	0.039	0.023	0.2891
1533	AGAM	AGAP001482	0	0.475	0.221	0	0	0	0.304	0	0.4777
1533	DMEL	FBgn0015402	0.103	0.103	0.069	0.024	0.069	0.422	0.133	0.078	0.4772
6713	AGAM	AGAP001483	0	0	0	0	0	0	1	0	0.4777
6713	DMEL	FBgn0034821	0	0	0	0	0	0	0	0	0.2727
2300	AGAM	AGAP001484	0.104	0.122	0.214	0.083	0.051	0.19	0.188	0.048	0.733
2300	DMEL	FBgn0000330									0.7277
1098	AGAM	AGAP001485	0.212	0.13	0	0	0	0	0.658	0	0.5301
1098	DMEL	FBgn0052645	0.213	0.095	0.074	0.084	0.041	0.427	0.026	0.041	0.4748
1294	AGAM	AGAP001486	0	0	0	0	0	0	0	0	0.5333
1294	DMEL	FBgn0030355	0.325	0.291	0	0	0.362	0.007	0.008	0.008	0.4995
2186	AGAM	AGAP001487	0.18	0.088	0	0.104	0	0.062	0.325	0.241	0.7855
2186	DMEL	FBgn0085387	0	1	0	0	0	0	0	0	0.5508
2186	AGAM	AGAP001489	0	0	0	0	0	0	1	0	0.7343
2186	DMEL	FBgn0027108	0.117	0.225	0.053	0.213	0	0.35	0.016	0.025	0.6703
5447	AGAM	AGAP001490	0.058	0.077	0.083	0.079	0.049	0.142	0.421	0.092	0.2524
5447	DMEL	FBgn0030457	0.111	0.07	0.048	0.095	0.08	0.197	0.312	0.087	0.2055
4794	AGAM	AGAP001491	0.089	0.094	0.111	0.073	0.108	0.157	0.192	0.175	0.6723
4794	DMEL	FBgn0029925	0.123	0.113	0.12	0.093	0.093	0.25	0.107	0.102	0.6723
2934	AGAM	AGAP001492	0.044	0.068	0.189	0.076	0.078	0.2	0.255	0.089	0.5116
2934	DMEL	FBgn0030456	0.056	0.051	0.076	0.052	0.037	0.504	0.05	0.174	0.5089
376	AGAM	AGAP001497	0.449	0.124	0	0	0.298	0	0	0.129	0.9024
376	DMEL	FBgn0000667	0.575	0.117	0.007	0.032	0.015	0.184	0.017	0.052	0.9073
6649	AGAM	AGAP001498	0	0	0	0	0	0	1	0	0.4218
6649	DMEL	FBgn0025632	0	0.383	0	0	0	0.434	0	0.183	0.3724
3513	AGAM	AGAP001500	0	0	0.193	0	0	0	0.807	0	0.3578
3513	DMEL	FBgn0025626	0.063	0.062	0.047	0.018	0.048	0.566	0.035	0.161	0.3506
6467	AGAM	AGAP001503	0	0	0	0	0	0	1	0	0.2672
6467	DMEL	FBgn0035627	0	0	0	0	0	0.958	0.042	0	0.2082
5034	AGAM	AGAP001504	0.087	0.679	0	0	0	0	0.184	0.05	0.7633
5034	DMEL	FBgn0036146	0	1	0	0	0	0	0	0	0.7963
2544	AGAM	AGAP001506	0	0.997	0	0	0	0	0.003	0	0.7147
2544	DMEL	FBgn0004623	0	1	0	0	0	0	0	0	0.7168
1023	AGAM	AGAP001507	0	0	0	0	0	0	0	0	0.5296
1023	DMEL	FBgn0036147	0.323	0.162	0.022	0	0	0.469	0.023	0	0.5215
1004	AGAM	AGAP001512	0	0	0.094	0.15	0	0	0.756	0	0.7134
1004	DMEL	FBgn0040319									0.6457
1036	AGAM	AGAP001513	0	0	0	0	0	0	0	0	0.6793
1036	DMEL	FBgn0030114	0.04	0.049	0.186	0.131	0.07	0.164	0.203	0.157	0.6865
3927	AGAM	AGAP001514	0	0	0	0	0	0	0	0	0.3925
3927	DMEL	FBgn0037255	0.06	0.065	0.033	0.088	0.06	0.53	0.048	0.116	0.3153
5604	AGAM	AGAP001515	0	0	0	0	0	0	0	0	0.5714
5604	DMEL	FBgn0023540	0.755	0.099	0	0.011	0	0.12	0.011	0.004	0.2156
383	AGAM	AGAP001518	0	0	0	0	0	0	0	0	0.291
383	DMEL	FBgn0027866	0.081	0.065	0.082	0.047	0.033	0.257	0.284	0.149	0.2421
59	AGAM	AGAP001519	0.099	0.147	0.129	0.059	0.086	0.212	0.146	0.121	0.8378
59	DMEL	FBgn0036548	0.093	0.084	0.112	0.112	0.038	0.408	0.067	0.086	0.8394
4076	AGAM	AGAP001520	0	0	0	0	0	0	0	0	0.35
4076	DMEL	FBgn0036428	0.472	0.172	0.021	0.022	0.064	0.246	0.003	0.001	0.3464
3895	AGAM	AGAP001522	0.037	0.031	0	0	0	0.687	0.158	0.087	0.4472
3895	DMEL	FBgn0051453	0	0	0	0	0	0.873	0.127	0	0.4228
2050	AGAM	AGAP001526	0.106	0.073	0.12	0.083	0.094	0.24	0.135	0.148	0.5797
2050	DMEL	FBgn0039306	0.095	0.079	0.082	0.063	0.046	0.394	0.089	0.152	0.5948
135	AGAM	AGAP001527	0	0	0	0	0	0	0	0	0.5157
135	DMEL	FBgn0033714	0.059	0.049	0.038	0.08	0.23	0.101	0.261	0.183	0.5214
5942	AGAM	AGAP001528	0.08	0.06	0.095	0.05	0.049	0.373	0.151	0.142	0.4422
5942	DMEL	FBgn0035415	0.101	0.081	0.125	0.114	0.034	0.328	0.178	0.039	0.4643
6887	AGAM	AGAP001529									0.6443
6887	DMEL	FBgn0011824	0.068	0.063	0.025	0.123	0.013	0.521	0.029	0.158	0.4051
3307	AGAM	AGAP001531	0	0	1	0	0	0	0	0	0.4633
3307	DMEL	FBgn0038337	0.012	0.023	0.948	0	0	0	0.015	0.002	0.4047
420	AGAM	AGAP001533	0	0	0	0	0	0	0	0	0.3751
420	DMEL	FBgn0027505	0.01	0.004	0.005	0.008	0.006	0.012	0.947	0.009	0.3393
160	AGAM	AGAP001535	0	0	0	0	0	0	1	0	0.3727
160	DMEL	FBgn0005386	0	0.048	0	0	0	0.695	0.257	0	0.3672
4737	AGAM	AGAP001536	0	0	0	0	0	0	0	0	0.4308
4737	DMEL	FBgn0028550	0.192	0.181	0.107	0.407	0.026	0.009	0.006	0.072	0.2741
1282	AGAM	AGAP001537	0	0	0	0	0	0	1	0	0.4099
1282	DMEL	FBgn0026876	0	0	0	0	0	1	0	0	0.4332
3062	AGAM	AGAP001538	0	0	0	0	0	0	0	0	0.7559
3062	DMEL	FBgn0015818	0.042	0.057	0.039	0.054	0.02	0.567	0.114	0.107	0.7406
3731	AGAM	AGAP001539	0	0	0	0	0	0	0	0	0.8354
3731	DMEL	FBgn0026080	0.088	0.097	0.069	0.101	0.077	0.482	0.052	0.033	0.4963
4658	AGAM	AGAP001545	0.119	0.093	0.071	0.058	0.105	0.141	0.031	0.383	0.6513
4658	DMEL	FBgn0037899	0.176	0.192	0.07	0.12	0.057	0.238	0.033	0.113	0.6649
6068	AGAM	AGAP001548	0.043	0.049	0.081	0.112	0.141	0.095	0.237	0.242	0.8281
6068	DMEL	FBgn0047135	0.095	0.107	0.056	0.136	0.254	0.091	0.028	0.232	0.8281
2262	AGAM	AGAP001549	0	0	0	0	0	0	0	0	0.3368
2262	DMEL	FBgn0037901	0.117	0.04	0.086	0.08	0.019	0.364	0.256	0.039	0.4443
1246	AGAM	AGAP001550	0.454	0.546	0	0	0	0	0	0	0.6585
1246	DMEL	FBgn0037895	0.167	0.833	0	0	0	0	0	0	0.6371
5967	AGAM	AGAP001551									0.3286
5967	DMEL	FBgn0038454	0	0.125	0.085	0	0	0.526	0.216	0.048	0.256
6464	AGAM	AGAP001555	0	0	0	0	0	0	0	0	0.4554
6464	DMEL	FBgn0005642	0.061	0.041	0.045	0.047	0.054	0.631	0.084	0.036	0.1703
5295	AGAM	AGAP001556	0	1	0	0	0	0	0	0	0.2468
5295	DMEL	FBgn0011279	0	0.989	0	0	0	0	0.011	0	0.2568
681	AGAM	AGAP001557	0	0	0	0	0	0	0	0	0.6841
681	DMEL	FBgn0036279	0.184	0.29	0	0.031	0	0.111	0.136	0.248	0.6584
6478	AGAM	AGAP001558	0	0	0	0	0	0	1	0	0.4248
6478	DMEL	FBgn0036278	0.835	0.081	0	0	0.083	0	0	0	0.4491
302	AGAM	AGAP001559	0	0	0	0	1	0	0	0	0.6833
302	DMEL	FBgn0035205	0.131	0.162	0.139	0.067	0.067	0.211	0.129	0.094	0.713
4853	AGAM	AGAP001560	0	0	0	0	0	0	1	0	0.3462
4853	DMEL	FBgn0025776	0	0	0	0	0	0	0	0	0.2992
4267	AGAM	AGAP001561	0.135	0	0.626	0.133	0.018	0	0.059	0.029	0.2919
4267	DMEL	FBgn0036742	0.264	0.18	0.081	0.308	0.032	0.009	0.111	0.016	0.3052
1548	AGAM	AGAP001563	0.129	0.165	0.096	0.127	0.076	0.086	0.175	0.147	0.5586
1548	DMEL	FBgn0035266	0.276	0.092	0.002	0.16	0.21	0.208	0.026	0.026	0.5382
3760	AGAM	AGAP001565	0.157	0.194	0.213	0.117	0.178	0	0	0.141	0.491
3760	DMEL	FBgn0032321	0.082	0.084	0.161	0	0.074	0.394	0.174	0.032	0.547
36	AGAM	AGAP001566	0	0	0	0	0	0	0	0	0.6424
36	DMEL	FBgn0039536	0	0	0	0	0	0	0	0	0.6477
4278	AGAM	AGAP001570	0	0	0	0	0	0	0	0	0.2339
4278	DMEL	FBgn0051057									0.5429
4639	AGAM	AGAP001573	0	0	0	0	0	0	0	0	0.8684
4639	DMEL	FBgn0039532	0.024	0.028	0	0	0	0.329	0.619	0	0.8462
4102	AGAM	AGAP001575									0.4604
4102	DMEL	FBgn0038197	0.18	0.089	0.054	0.254	0.05	0.25	0.009	0.114	0.1165
4107	AGAM	AGAP001581	0	0	0	0	0	0	0	0	0.2936
4107	DMEL	FBgn0051191	0	1	0	0	0	0	0	0	0.4797
5443	AGAM	AGAP001582									0.437
5443	DMEL	FBgn0026239	0.073	0.07	0.171	0.122	0	0.353	0.172	0.039	0.0289
4108	AGAM	AGAP001585	0.067	0.062	0.105	0.037	0.08	0.313	0.145	0.192	0.6341
4108	DMEL	FBgn0022338	0.026	0.025	0.017	0.027	0.01	0.856	0.028	0.01	0.624
4033	AGAM	AGAP001586	0	0	0	0	0	0	1	0	0.5638
4033	DMEL	FBgn0037556	0.068	0.193	0.034	0.028	0.038	0.445	0.102	0.092	0.3636
3648	AGAM	AGAP001589	0.087	0.066	0.155	0.051	0.108	0.275	0.159	0.1	0.6724
3648	DMEL	FBgn0039849	0.085	0.03	0.631	0.061	0.015	0.115	0.038	0.024	0.6484
6599	AGAM	AGAP001590	0	0	0	0	0	0	1	0	0.357
6599	DMEL	FBgn0020299	0.145	0.222	0.016	0.07	0.454	0.005	0.052	0.035	0.3526
663	AGAM	AGAP001591	0	0	0	0	0	0.219	0.781	0	0.5053
663	DMEL	FBgn0038247	0	0	0	0	0	1	0	0	0.4745
3840	AGAM	AGAP001592	0	0	1	0	0	0	0	0	0.5639
3840	DMEL	FBgn0004622	0	0.586	0	0.414	0	0	0	0	0.3487
3634	AGAM	AGAP001593	0	0	0	0	0	0	0	0	0.3417
3634	DMEL	FBgn0010323	0	1	0	0	0	0	0	0	0.2247
5498	AGAM	AGAP001595	0.17	0.084	0.031	0.062	0.117	0.29	0.062	0.184	0.8929
5498	DMEL	FBgn0037752									0.8929
5725	AGAM	AGAP001596	0	0	0	0	0	0	0	0	0.2554
5725	DMEL	FBgn0053299	0	0	0	0	0	0	0	0	0.2971
3144	AGAM	AGAP001597	0	0	0	0	0	0	0	0	0.3617
3144	DMEL	FBgn0037559	0	0.064	0	0	0	0	0	0.936	0.3623
5261	AGAM	AGAP001603	0.163	0	0.423	0	0.107	0.181	0.126	0	0.5263
5261	DMEL	FBgn0030883	0.175	0.126	0.051	0.05	0.06	0.181	0.337	0.02	0.4878
482	AGAM	AGAP001604	0	0	0	0	0	0.107	0.893	0	0.3047
482	DMEL	FBgn0030735	0.167	0.114	0.094	0.152	0.069	0.343	0	0.062	0.4816
243	AGAM	AGAP001606	0	0	0	0	1	0	0	0	0.6882
243	DMEL	FBgn0034733	0.038	0.023	0.853	0.026	0.019	0.022	0.013	0.006	0.7148
2304	AGAM	AGAP001609	0	0	0	0	0	0	0	0	0.4186
2304	DMEL	FBgn0034738	0.106	0.176	0.068	0.26	0.098	0.109	0.026	0.156	0.392
6053	AGAM	AGAP001610									0.3178
6053	DMEL	FBgn0034741	0.405	0.33	0.025	0.137	0	0	0	0.103	0.402
3627	AGAM	AGAP001611	0.072	0.069	0.131	0	0	0.188	0.459	0.08	0.5497
3627	DMEL	FBgn0030683	0.097	0.039	0.008	0.028	0	0.801	0.02	0.007	0.5412
1034	AGAM	AGAP001612	0.108	0.115	0.096	0.096	0.047	0.192	0.217	0.128	0.4832
1034	DMEL	FBgn0033564									0.4493
3984	AGAM	AGAP001613	0	0	0	0	0	0	0	0	0.4114
3984	DMEL	FBgn0034914	0.052	0.058	0.1	0.056	0.038	0.182	0.341	0.174	0.4458
5706	AGAM	AGAP001614									0.195
5706	DMEL	FBgn0039663	0	0	0	0	0	0	1	0	0.1571
1139	AGAM	AGAP001615	0	0	0	0	0	0	0	0	0.2664
1139	DMEL	FBgn0039696	0.076	0.029	0.08	0.054	0.025	0.647	0.055	0.035	0.2749
4349	AGAM	AGAP001617	0.343	0	0.657	0	0	0	0	0	0.8402
4349	DMEL	FBgn0015795	0.145	0.124	0.194	0.118	0.16	0.09	0.042	0.127	0.7874
5156	AGAM	AGAP001620	0	0	0.005	0	0.014	0	0.982	0	0.3783
5156	DMEL	FBgn0039104	0.002	0	0	0	0	0	0.998	0	0.3799
4054	AGAM	AGAP001621	0.141	0.048	0.65	0.054	0.022	0.033	0.052	0	0.5299
4054	DMEL	FBgn0039751	0.191	0.142	0.161	0.18	0.075	0.189	0.015	0.046	0.5591
4522	AGAM	AGAP001622	0.569	0.115	0.006	0.061	0.075	0.044	0.013	0.117	0.6509
4522	DMEL	FBgn0002773	0.746	0.176	0.001	0.04	0	0.001	0.011	0.024	0.6216
324	AGAM	AGAP001623	0	0	0	0	0	0	0	0	0.5717
324	DMEL	FBgn0051028	0	0	0	0	0	0	0	0	0.5825
5639	AGAM	AGAP001624	0.082	0.918	0	0	0	0	0	0	0.32
5639	DMEL	FBgn0051030	0.015	0.955	0	0	0	0	0.03	0	0.3026
3131	AGAM	AGAP001625	0	0	1	0	0	0	0	0	0.6873
3131	DMEL	FBgn0039749	0	0	0	0	0.384	0	0	0.616	0.6809
1540	AGAM	AGAP001627	0.025	0.022	0.767	0.001	0	0.18	0.005	0	0.8249
1540	DMEL	FBgn0039844	0.357	0.504	0.039	0.084	0.011	0	0.005	0	0.8103
4342	AGAM	AGAP001629	0.321	0	0.184	0	0	0.494	0	0	0.3921
4342	DMEL	FBgn0032205	0.142	0.123	0.048	0.085	0.036	0.299	0.177	0.09	0.4431
4290	AGAM	AGAP001630	0.236	0.051	0.272	0.098	0.204	0.045	0.045	0.05	0.7358
4290	DMEL	FBgn0086355	0.24	0.12	0.082	0.09	0.164	0.152	0.138	0.014	0.4483
2635	AGAM	AGAP001632	0	0	0	0	0	0	0	0	0.6105
2635	DMEL	FBgn0085376	0	0	0	0	0	0	0	0	0.323
1246	AGAM	AGAP001634	0	0	0	0.384	0.616	0	0	0	0.5525
1246	DMEL	FBgn0038652	0.058	0.031	0.635	0.045	0.227	0	0.003	0.001	0.4949
1449	AGAM	AGAP001636	0	0	0	0	0	0	1	0	0.5653
1449	DMEL	FBgn0004461	0	0	0	0	0	0.91	0.09	0	0.5319
6783	AGAM	AGAP001638	0	0.017	0.006	0.977	0	0	0	0	0.3282
6783	DMEL	FBgn0038098	0	0.013	0	0.975	0	0.012	0	0	0.3315
6083	AGAM	AGAP001639	0	0	0	0	0.008	0.022	0.97	0	0.2667
6083	DMEL	FBgn0038100	0.064	0.028	0.015	0.052	0.004	0.119	0.694	0.024	0.3871
3868	AGAM	AGAP001644	0	0.12	0	0	0	0.396	0.484	0	0.5593
3868	DMEL	FBgn0030467	0.044	0.404	0	0	0.037	0.345	0.052	0.119	0.5634
5446	AGAM	AGAP001645	0	0	0	0	0	0	0	0	0.496
5446	DMEL	FBgn0011571	0.07	0.113	0.205	0.094	0.039	0.392	0.061	0.025	0.4687
5080	AGAM	AGAP001650	0.174	0.086	0.08	0.034	0.117	0.087	0.039	0.382	0.6478
5080	DMEL	FBgn0039109	0.129	0.039	0.182	0.023	0.129	0.024	0.449	0.026	0.5634
2562	AGAM	AGAP001651	0.056	0.069	0.172	0.082	0.076	0.12	0.366	0.06	0.7421
2562	DMEL	FBgn0028691	0.199	0.064	0.119	0.091	0.036	0.255	0.186	0.05	0.7382
731	AGAM	AGAP001653	0.381	0.063	0.212	0.037	0.068	0.025	0.162	0.051	0.7241
731	DMEL	FBgn0017566	0.458	0.126	0.136	0.052	0.098	0.045	0.05	0.034	0.7182
4822	AGAM	AGAP001654	0.053	0.159	0.065	0.021	0.061	0.416	0.107	0.119	0.7399
4822	DMEL	FBgn0030788	0.074	0.085	0.077	0.075	0.031	0.589	0.022	0.047	0.7399
3084	AGAM	AGAP001655	0	0.056	0.128	0.07	0.068	0.268	0.275	0.135	0.4892
3084	DMEL	FBgn0036987	0.118	0.109	0.08	0.076	0.089	0.36	0.085	0.083	0.4853
5496	AGAM	AGAP001656	0	0	0	0	0	0.452	0.494	0.054	0.3457
5496	DMEL	FBgn0031764	0.08	0.07	0.06	0.072	0.025	0.34	0.217	0.136	0.3158
6492	AGAM	AGAP001658	0	0	0	0	0	0	0	0	0.5046
6492	DMEL	FBgn0039584	0	1	0	0	0	0	0	0	0.494
6543	AGAM	AGAP001660	0	0	0	0	0	0	1	0	0.5467
6543	DMEL	FBgn0013813	0	0	0	0	0	0	1	0	0.5372
5889	AGAM	AGAP001661	0	1	0	0	0	0	0	0	0.2994
5889	DMEL	FBgn0051051	0	1	0	0	0	0	0	0	0.2358
4824	AGAM	AGAP001662									0.467
4824	DMEL	FBgn0003137	0.482	0.395	0.003	0.06	0.008	0.016	0.035	0.001	0.0366
1175	AGAM	AGAP001670	0	0	0	0	0	0	0	0	0.6164
1175	DMEL	FBgn0039588	0.098	0.103	0.343	0.066	0.075	0.235	0.046	0.033	0.6164
2507	AGAM	AGAP001671	0	0	0	0	0	0	0	0	0.708
2507	DMEL	FBgn0000659	0	0.011	0.141	0.116	0.732	0	0	0	0.5706
612	AGAM	AGAP001673									0.3307
612	DMEL	FBgn0039513	0	0	0	0	0	0	0	0	0.3246
6777	AGAM	AGAP001674	0	0	0	0	0	0	0	0	0.682
6777	DMEL	FBgn0016061	0	0	0	0	0	0	0	0	0.4409
2432	AGAM	AGAP001677	0	0.269	0.219	0.237	0.276	0	0	0	0.4514
2432	DMEL	FBgn0040394	0.164	0.092	0.098	0.081	0.092	0.312	0.077	0.084	0.5304
1811	AGAM	AGAP001678	0.079	0.012	0.331	0.136	0.014	0	0.021	0.406	0.1688
1811	DMEL	FBgn0000244	0.171	0.153	0.18	0.139	0.212	0.023	0.014	0.106	0.35
711	AGAM	AGAP001681	0	0	0.192	0	0.098	0	0.709	0	0.437
711	DMEL	FBgn0028467	0.179	0.078	0.052	0.075	0.05	0.237	0.276	0.053	0.4783
4878	AGAM	AGAP001682	0.285	0.075	0.066	0.058	0.054	0.137	0.326	0	0.3239
4878	DMEL	FBgn0030669	0.13	0.173	0.094	0.085	0.096	0.118	0.205	0.098	0.4819
1496	AGAM	AGAP001683	0.086	0.621	0.063	0.038	0.082	0	0.111	0	0.8298
1496	DMEL	FBgn0013759	0.069	0.214	0.091	0.116	0.082	0.362	0.012	0.054	0.8307
2138	AGAM	AGAP001684	0	0	0	0	0	0	0	0	0.5584
2138	DMEL	FBgn0043791	0.378	0.5	0.122	0	0	0	0	0	0.5604
1165	AGAM	AGAP001685									0.4243
1165	DMEL	FBgn0027868	0.086	0.075	0.081	0.032	0.044	0.51	0.061	0.111	0.4213
5432	AGAM	AGAP001686	0.106	0.108	0.076	0.071	0	0.556	0	0.082	0.8134
5432	DMEL	FBgn0034600	0.11	0.084	0.165	0.104	0.045	0.322	0.052	0.119	0.7956
1644	AGAM	AGAP001687	0	0	0	0	0	0	0	0	0.3852
1644	DMEL	FBgn0034249	0	0	0	0.019	0	0.87	0.112	0	0.3675
430	AGAM	AGAP001688	0.135	0.15	0.188	0.27	0.123	0	0	0.134	0.7032
430	DMEL	FBgn0027535	0.15	0.117	0.072	0.196	0.012	0.437	0.006	0.01	0.6924
277	AGAM	AGAP001690									0.2745
277	DMEL	FBgn0053547	0	0.927	0	0	0.073	0	0	0	0.1804
6701	AGAM	AGAP001692	0	0	0	0	0	0	0	0	0.9286
6701	DMEL	FBgn0000363	0.15	0.348	0.018	0.031	0.253	0.022	0.08	0.098	0.2114
521	AGAM	AGAP001694	0.18	0.112	0.31	0	0.101	0	0.298	0	0.5792
521	DMEL	FBgn0086685	0.135	0.103	0.181	0.094	0.064	0.178	0.192	0.054	0.598
6614	AGAM	AGAP001696	0	0	0	0	0	0	1	0	0.3638
6614	DMEL	FBgn0038554	0	0	0.159	0	0	0	0.841	0	0.3496
4210	AGAM	AGAP001697	0.072	0.065	0.275	0.091	0.061	0.215	0.105	0.117	0.8244
4210	DMEL	FBgn0026380	0.256	0.069	0.059	0.093	0.048	0.228	0.182	0.065	0.8244
2095	AGAM	AGAP001699	0	0.1	0	0.856	0	0.044	0	0	0.5517
2095	DMEL	FBgn0038803	0.172	0.311	0.045	0.062	0.056	0.27	0.057	0.028	0.5417
42	AGAM	AGAP001700	0.058	0	0.15	0	0.124	0.22	0.182	0.267	0.5829
42	DMEL	FBgn0039959	0.099	0.097	0.093	0.104	0.059	0.385	0.057	0.106	0.5909
2978	AGAM	AGAP001702	0	0	0	0	0	0	0	0	0.2553
2978	DMEL	FBgn0035295	0	0.014	0	0	0	0.716	0.234	0.035	0.2787
5119	AGAM	AGAP001703	0	0.129	0.121	0	0.246	0.156	0.349	0	0.993
5119	DMEL	FBgn0043012	0.133	0.194	0.155	0.095	0.068	0.254	0.066	0.035	0.993
4373	AGAM	AGAP001704	0.133	0.094	0.112	0.045	0.121	0.125	0.143	0.226	0.628
4373	DMEL	FBgn0038876	0.312	0.192	0.082	0.089	0	0.193	0.084	0.047	0.6133
3266	AGAM	AGAP001705	0	0	0	0	0	0	0	0	0.3577
3266	DMEL	FBgn0085599	0	0	0	0	0.595	0.145	0	0.259	0.4334
6634	AGAM	AGAP001711	0.59	0.087	0.076	0.036	0.106	0.039	0.043	0.024	0.7757
6634	DMEL	FBgn0017567	0.39	0.147	0.092	0.106	0.072	0.085	0.059	0.05	0.765
2503	AGAM	AGAP001713	0.277	0.065	0.015	0.033	0.03	0.119	0.412	0.049	0.738
2503	DMEL	FBgn0086687	0.382	0.203	0.088	0.105	0.022	0.091	0.04	0.069	0.6841
502	AGAM	AGAP001716	0	0	0	0	0	0	1	0	0.5225
502	DMEL	FBgn0039530	0	1	0	0	0	0	0	0	0.5812
4792	AGAM	AGAP001720	0.123	0	0.108	0	0	0.323	0.234	0.211	0.3307
4792	DMEL	FBgn0037778	0.113	0.083	0.104	0.108	0	0.523	0.021	0.047	0.2743
3859	AGAM	AGAP001721	0	0	0	0	0	0	0	0	0.6268
3859	DMEL	FBgn0028327									0.5894
1877	AGAM	AGAP001724	0.209	0.078	0.278	0.133	0.115	0.041	0.098	0.046	0.6339
1877	DMEL	FBgn0010591	0.265	0.091	0.131	0.222	0.022	0.124	0.02	0.125	0.6037
330	AGAM	AGAP001726	0	0	0	0	0	0	0	0	0.4286
330	DMEL	FBgn0039000	0.064	0.19	0.029	0.142	0.037	0.252	0.019	0.267	0.4286
4099	AGAM	AGAP001727									0.1452
4099	DMEL	FBgn0032345	0	0	0	0	0	0	1	0	0.2542
2478	AGAM	AGAP001729	0	0	0	0	0	0	0	0	0.5521
2478	DMEL	FBgn0038424	0.086	0.114	0.063	0.182	0	0.262	0.25	0.042	0.5561
3390	AGAM	AGAP001730	0.074	0.072	0.104	0.068	0.112	0	0.463	0.106	0.5156
3390	DMEL	FBgn0039858	0.124	0.114	0.081	0.12	0.182	0.151	0.125	0.104	0.2633
508	AGAM	AGAP001731	0.011	0	0.01	0	0	0.165	0.814	0	0.6827
508	DMEL	FBgn0037760	0	0	0	0	0	0.742	0.258	0	0.6497
597	AGAM	AGAP001733	0.114	0.123	0.19	0	0.116	0.133	0.145	0.18	0.6449
597	DMEL	FBgn0031537	0.142	0.105	0.166	0.133	0.095	0.161	0.066	0.132	0.6197
1402	AGAM	AGAP001734	0.07	0.051	0.139	0.169	0.08	0.092	0.29	0.109	0.4866
1402	DMEL	FBgn0039234	0.025	0.076	0.084	0.125	0.04	0.523	0.031	0.094	0.495
6667	AGAM	AGAP001735	0.001	0	0.004	0	0.009	0	0.985	0	0.3753
6667	DMEL	FBgn0036214	0	0	0	0	0	0	1	0	0.3753
3472	AGAM	AGAP001736	0.154	0.367	0.073	0.083	0.097	0.121	0.032	0.074	0.5376
3472	DMEL	FBgn0051119	0.048	0.37	0.118	0.075	0.189	0	0.022	0.177	0.5423
2477	AGAM	AGAP001737	0.024	0.037	0.072	0.035	0.057	0.088	0.442	0.245	0.5556
2477	DMEL	FBgn0032054	0.084	0.056	0.086	0.085	0	0.311	0.314	0.063	0.5408
3220	AGAM	AGAP001738	0.13	0.109	0.177	0.06	0.097	0.201	0.11	0.115	0.5978
3220	DMEL	FBgn0037566	0.127	0.077	0.147	0.1	0.047	0.419	0.037	0.046	0.613
471	AGAM	AGAP001739	0.178	0	0	0	0	0	0	0.822	0.24
471	DMEL	FBgn0037565	0.296	0	0.013	0.113	0	0.132	0.271	0.175	0.2346
2335	AGAM	AGAP001743	0	0	0	0	0	0	1	0	0.5306
2335	DMEL	FBgn0035849	0.178	0.054	0.488	0.099	0.019	0.135	0.004	0.023	0.5423
2484	AGAM	AGAP001744	0.109	0.074	0.208	0.118	0.049	0.16	0.199	0.083	0.5471
2484	DMEL	FBgn0034938	0.093	0.102	0.18	0.14	0.06	0.249	0.128	0.048	0.6056
405	AGAM	AGAP001745	0.091	0.077	0.179	0.084	0.08	0.242	0.184	0.063	0.7654
405	DMEL	FBgn0028692	0.186	0.071	0.084	0.063	0.037	0.338	0.172	0.05	0.7676
4245	AGAM	AGAP001746	0.072	0.103	0.112	0.076	0.051	0.322	0.2	0.064	0.4906
4245	DMEL	FBgn0050404	0.107	0.094	0.087	0.087	0.06	0.305	0.204	0.055	0.4693
144	AGAM	AGAP001748	0	0	0	0	0	0	0	0	0.7934
144	DMEL	FBgn0001311	0	0	0	0	0	0	1	0	0.7479
4541	AGAM	AGAP001749	0.086	0.057	0.104	0.087	0.326	0.157	0.094	0.089	0.5946
4541	DMEL	FBgn0037312	0.064	0.058	0.041	0.079	0.066	0.189	0.061	0.443	0.6111
343	AGAM	AGAP001751	0.162	0.093	0.088	0.043	0.419	0.107	0.059	0.028	0.6
343	DMEL	FBgn0013576	0.095	0.059	0.147	0.093	0.279	0.116	0.027	0.185	0.5502
1188	AGAM	AGAP001752	0	1	0	0	0	0	0	0	0.5311
1188	DMEL	FBgn0033915	0.119	0.142	0.035	0.051	0.014	0.466	0.14	0.033	0.4267
185	AGAM	AGAP001754	0	0	0	0	0	0	0	0	0.3535
185	DMEL	FBgn0013756	0.056	0.057	0.065	0.157	0.032	0.476	0.061	0.097	0.3338
528	AGAM	AGAP001759	0.052	0.074	0.207	0.122	0.338	0.062	0.064	0.083	0.8808
528	DMEL	FBgn0037357	0.118	0.089	0.11	0.104	0.2	0.105	0.061	0.213	0.8797
4585	AGAM	AGAP001760	0.04	0.028	0.494	0.163	0.126	0.015	0.079	0.056	0.8413
4585	DMEL	FBgn0037358	0.112	0.103	0.077	0.28	0.213	0.11	0.06	0.044	0.8413
2444	AGAM	AGAP001761	0	0	0.403	0	0	0	0.597	0	0.6633
2444	DMEL	FBgn0040918	0.066	0.092	0.064	0.372	0.058	0.25	0.046	0.053	0.665
848	AGAM	AGAP001762	0	0	0	0	0	0	0	0	0.4278
848	DMEL	FBgn0034110	0.294	0.106	0.15	0.171	0.062	0.119	0.008	0.09	0.4592
2167	AGAM	AGAP001765	0	0	0	0	0	0	0.54	0.46	0.4683
2167	DMEL	FBgn0086757	0.035	0.066	0.026	0.01	0.077	0.56	0.176	0.051	0.4599
52	AGAM	AGAP001780	0	0	0	0	0	0	1	0	0.4831
52	DMEL	FBgn0002431	0.105	0.083	0.123	0.065	0.072	0.296	0.197	0.058	0.4846
1581	AGAM	AGAP001783	0	0	0	0	1	0	0	0	0.6065
1581	DMEL	FBgn0040208	0.095	0.081	0.071	0.118	0.082	0.451	0.052	0.05	0.6224
6563	AGAM	AGAP001786	0	0	0	0	0	0	0	0	0.4845
6563	DMEL	FBgn0003013	0.153	0.154	0.048	0.094	0.089	0.224	0.024	0.216	0.419
5338	AGAM	AGAP001788	0.099	0.054	0.052	0.054	0.05	0.551	0.068	0.071	0.3718
5338	DMEL	FBgn0030851	0.078	0.064	0.058	0.141	0.044	0.615	0	0	0.3102
2268	AGAM	AGAP001790	0	0	0	0	0	0	0	0	0.5975
2268	DMEL	FBgn0044826	0.076	0.072	0.192	0.271	0.039	0.196	0.067	0.086	0.5009
690	AGAM	AGAP001791	0	0.218	0.695	0.087	0	0	0	0	0.586
690	DMEL	FBgn0027570	0.036	0.086	0.154	0	0.662	0.038	0.024	0	0.5937
1853	AGAM	AGAP001794	0	0	0	0	0	0	0	0	0.3418
1853	DMEL	FBgn0000283	0.084	0.097	0.11	0.068	0.06	0.515	0.024	0.043	0.3549
3221	AGAM	AGAP001795	0	0	0	0	0	0	1	0	0.4822
3221	DMEL	FBgn0027378	0.129	0.106	0.078	0.073	0.035	0.448	0.057	0.074	0.4481
5645	AGAM	AGAP001796	0	0	0	0	0	0.906	0	0.094	0.5868
5645	DMEL	FBgn0038446	0.101	0.121	0.059	0.178	0.119	0.248	0.098	0.075	0.5966
3555	AGAM	AGAP001797	0.123	0.162	0.072	0.058	0	0.274	0.114	0.195	0.5279
3555	DMEL	FBgn0003721	0.436	0.1	0.064	0.16	0.031	0.08	0.022	0.108	0.5331
1147	AGAM	AGAP001798	0.353	0	0	0	0	0	0	0.647	0.257
1147	DMEL	FBgn0051217									0.2643
3555	AGAM	AGAP001799	0.449	0.351	0	0	0	0	0	0.2	0.7887
3555	DMEL	FBgn0004117	0.624	0.132	0.006	0.122	0	0.01	0.018	0.088	0.7887
2197	AGAM	AGAP001800	0	0	0	0	0	0	0	0	0.6366
2197	DMEL	FBgn0028400	0.046	0.95	0	0	0	0	0.005	0	0.6392
4255	AGAM	AGAP001801	0.052	0.036	0.138	0	0.137	0.19	0.195	0.251	0.5887
4255	DMEL	FBgn0037492	0	0.209	0	0	0	0.791	0	0	0.6215
788	AGAM	AGAP001802	0.142	0.027	0.156	0.039	0.048	0.05	0.454	0.083	0.7318
788	DMEL	FBgn0029870	0.274	0.123	0.202	0.115	0.067	0.121	0.011	0.088	0.6651
4451	AGAM	AGAP001803									0.3777
4451	DMEL	FBgn0039488	0.069	0.111	0.039	0	0.051	0.572	0.039	0.119	0.3801
2126	AGAM	AGAP001804	0	0	0.17	0	0	0	0.83	0	0.5939
2126	DMEL	FBgn0020392	0.063	0.041	0.115	0.108	0.012	0.541	0.1	0.019	0.6229
5784	AGAM	AGAP001805	0.199	0.18	0.054	0.08	0.098	0.184	0.054	0.15	0.6359
5784	DMEL	FBgn0011272	0.207	0.139	0.09	0.136	0.096	0.144	0.022	0.165	0.633
1435	AGAM	AGAP001806	0	0	0	0	0	0	0	0	0.6846
1435	DMEL	FBgn0040397	0.069	0.069	0.116	0.084	0.545	0.117	0	0	0.7016
3950	AGAM	AGAP001807	0	0	0	0	0	0	0	0	0.6091
3950	DMEL	FBgn0085440	0	0	0	0	0	0	0	0	0.192
1516	AGAM	AGAP001809	0	0.072	0	0	0	0	0.928	0	0.6735
1516	DMEL	FBgn0038358	0	0.678	0	0	0	0	0.322	0	0.5789
3102	AGAM	AGAP001810	0.154	0.138	0.232	0.06	0.133	0	0.283	0	0.5824
3102	DMEL	FBgn0038195	0.168	0.15	0.149	0.092	0.152	0.103	0.061	0.125	0.573
5294	AGAM	AGAP001813	0.157	0.216	0.156	0.126	0.115	0.065	0.067	0.098	1
5294	DMEL	FBgn0014857	0.138	0.14	0.018	0.249	0.148	0.143	0.104	0.06	1
1764	AGAM	AGAP001814	0	0	0	0	0	0	1	0	0.6446
1764	DMEL	FBgn0051019	0	0	1	0	0	0	0	0	0.4294
5584	AGAM	AGAP001815	0	0	0.204	0.215	0.268	0	0	0.313	0.2866
5584	DMEL	FBgn0030995	0	0	0	0	0	0.582	0.257	0.162	0.2794
111	AGAM	AGAP001820	0	0.047	0	0.134	0.174	0	0.571	0.074	0.5762
111	DMEL	FBgn0022787	0.118	0.127	0.087	0.046	0.125	0.16	0.192	0.144	0.5936
5721	AGAM	AGAP001823	0.025	0.015	0.598	0.087	0.243	0.011	0.008	0.013	0.7328
5721	DMEL	FBgn0026753	0.077	0.077	0.188	0.14	0.294	0.121	0.046	0.058	0.7265
6443	AGAM	AGAP001824	0	0	0	0	0	0	0	0	0.6829
6443	DMEL	FBgn0083950	0	0	0	0	0	0	0	0	0.2971
46	AGAM	AGAP001826	0.433	0.249	0.025	0.004	0.233	0.002	0.048	0.006	0.284
46	DMEL	FBgn0016724	0.597	0.352	0.023	0	0.002	0.001	0.025	0	0.2823
6557	AGAM	AGAP001827	0	0	0	0.18	0.82	0	0	0	0.5911
6557	DMEL	FBgn0023529	0.083	0.064	0.024	0.068	0.161	0.095	0.028	0.476	0.5872
4959	AGAM	AGAP001828									0.4595
4959	DMEL	FBgn0023526	0.056	0.042	0.199	0.054	0.053	0.254	0.307	0.035	0.3134
3652	AGAM	AGAP001854	0.031	0	0	0	0	0.273	0.696	0	0.3553
3652	DMEL	FBgn0027864	0.045	0.082	0.126	0.057	0.11	0.503	0.013	0.064	0.3936
4004	AGAM	AGAP001856	0	0	0	0	0	0	0	0	0.5492
4004	DMEL	FBgn0003068	0.185	0.538	0.068	0.076	0.082	0.051	0	0	0.133
894	AGAM	AGAP001858	0	0	0	0	0	0	1	0	0.6657
894	DMEL	FBgn0020762	0.248	0.256	0.045	0.17	0.065	0.073	0.131	0.012	0.5769
2814	AGAM	AGAP001862	0	0	0	0	0	0	0	0	0.503
2814	DMEL	FBgn0035385	0	0	0	0	0	0	0	0	0.4517
4770	AGAM	AGAP001865	0	0	0	0	0	0	0	0	0.7062
4770	DMEL	FBgn0035122	0.136	0.124	0.05	0.128	0.073	0.398	0.038	0.053	0.7784
6459	AGAM	AGAP001866	0	0	0	0	0	0	0	0	0.2478
6459	DMEL	FBgn0014133	0.027	0.142	0.17	0.23	0.054	0.189	0.051	0.135	0.1587
3287	AGAM	AGAP001867	0	0	0	0	0	0	0	0	0.6503
3287	DMEL	FBgn0010303	0.079	0.17	0.099	0.184	0.101	0.299	0.008	0.061	0.191
1394	AGAM	AGAP001870	0	0	0	0	0	0	0	0	0.8078
1394	DMEL	FBgn0030574	0.176	0.353	0.002	0.111	0.305	0.004	0.041	0.008	0.8078
4630	AGAM	AGAP001871	0	0	0	0	0	0.292	0.708	0	0.1886
4630	DMEL	FBgn0029666	0.032	0.074	0.106	0.044	0.027	0.513	0.169	0.035	0.1711
2669	AGAM	AGAP001872	0	0	0	0	0	0	0	0	0.3536
2669	DMEL	FBgn0029672	0.038	0.041	0.03	0.042	0.037	0.713	0.003	0.096	0.3622
3227	AGAM	AGAP001873	0	0	0	0	0	0	0	0	0.3209
3227	DMEL	FBgn0038809	0.217	0.206	0.176	0.099	0.049	0.143	0.043	0.068	0.3184
4603	AGAM	AGAP001874	0.052	0.043	0.074	0.1	0.039	0.536	0.135	0.021	0.9348
4603	DMEL	FBgn0004636	0.18	0.163	0.146	0.162	0.053	0.156	0.039	0.101	0.9348
1770	AGAM	AGAP001875	0	0	0.075	0	0	0	0.925	0	0.1296
1770	DMEL	FBgn0026680	0	0.057	0.11	0	0	0.718	0.073	0.042	0.014
4657	AGAM	AGAP001878	0.039	0.046	0.159	0.106	0.065	0.386	0.12	0.079	0.7919
4657	DMEL	FBgn0031043	0.097	0.105	0.123	0.149	0.034	0.376	0.024	0.093	0.7829
769	AGAM	AGAP001879	0	0	0	0	0	1	0	0	0.8161
769	DMEL	FBgn0000377	0.125	0.095	0.169	0.095	0.075	0.314	0.029	0.097	0.8091
2772	AGAM	AGAP001882	0	0	0	0	0	0	0	0	0.8037
2772	DMEL	FBgn0036546	0.067	0.079	0.035	0.045	0.024	0.493	0.204	0.054	0.819
3829	AGAM	AGAP001885	0.147	0	0.077	0	0.12	0.197	0.281	0.178	0.3943
3829	DMEL	FBgn0031782	0.028	0.046	0.032	0.037	0	0.571	0.217	0.07	0.3297
4232	AGAM	AGAP001886									0.3674
4232	DMEL	FBgn0034695	0.15	0.082	0.055	0.118	0.1	0.396	0.051	0.048	0.257
5562	AGAM	AGAP001887	0.064	0.074	0.077	0.054	0.044	0.478	0.159	0.048	0.6639
5562	DMEL	FBgn0050077	0.128	0.191	0.093	0.167	0.08	0.211	0.032	0.097	0.5664
5674	AGAM	AGAP001888									0.6296
5674	DMEL	FBgn0030327	0.07	0.082	0.03	0.01	0.171	0.119	0.014	0.504	0.1099
2313	AGAM	AGAP001894	0	0	0.442	0	0	0.405	0.153	0	0.6217
2313	DMEL	FBgn0037465	0.142	0.108	0.092	0.051	0.15	0.229	0.146	0.081	0.6232
960	AGAM	AGAP001895	0	0	0	0	0	0	1	0	0.5527
960	DMEL	FBgn0037659	0.13	0.184	0.121	0	0.045	0.424	0.032	0.065	0.5022
6728	AGAM	AGAP001896									0.1516
6728	DMEL	FBgn0028708	0.073	0.074	0.052	0.039	0.035	0.657	0.021	0.048	0.1942
1734	AGAM	AGAP001897	0	0	0	0	0	0.798	0.202	0	0.3312
1734	DMEL	FBgn0011020	0	0	0	0	0	0.934	0.055	0.012	0.3474
4090	AGAM	AGAP001898	0.147	0.072	0.177	0.09	0.123	0.138	0.104	0.149	0.4286
4090	DMEL	FBgn0037330	0.152	0.095	0.045	0.099	0.035	0.471	0.046	0.058	0.4393
50	AGAM	AGAP001899	0.657	0	0.048	0	0	0	0.295	0	0.5354
50	DMEL	FBgn0040001	0.999	0	0.001	0	0	0	0	0	0.5595
2044	AGAM	AGAP001900	0	0	0	0	0	0	0	0	0.2783
2044	DMEL	FBgn0000018	0.068	0.05	0.072	0.11	0.036	0.402	0.182	0.08	0.2876
4938	AGAM	AGAP001902	0.09	0.059	0.18	0.064	0.059	0.357	0.156	0.035	0.7582
4938	DMEL	FBgn0041191	0.15	0.152	0.123	0.185	0.061	0.152	0.066	0.112	0.7582
3006	AGAM	AGAP001903	0.36	0.059	0.196	0.11	0.056	0.052	0.079	0.087	0.6766
3006	DMEL	FBgn0038587	0.244	0.131	0.205	0.132	0.15	0.085	0.008	0.045	0.6786
[truncated: 11,454 more rows]
