# Supplementary material for: A comprehensive gene expression atlas of sex- and tissue-specificity in the malaria vector, Anopheles gambiae
Source: BMC Genomics. 2011 Jun 7;12:296. doi: 10.1186/1471-2164-12-296 (PMC3129592; doi:10.1186/1471-2164-12-296)
Supplement: Additional file 6 — Table S3 - Cluster annotation of one-to-one orthology relationships. [file 1471-2164-12-296-S6.XLS]

## Sheet: Sheet1
	Table S3: Cluster annotation of one-to-one orthology relationships. Legend: homology = homology ID; species = species ID; gene_id = gene_id; Carcass/Head/Malpighian/Midgut/Salivary/Ovary/Testis/Acps = relative gene expression level within species; percent = % sequence identify; cluster = cluster ID.
homology	species	gene_id	Carcass	Head	Malpighian	Midgut	Salivary	Ovary	Testis	Acps	percent	cluster
381	AGAM	AGAP000019	0	1	0	0	0	0	0	0	0.5019	A1
1893	AGAM	AGAP000061	0.168	0.832	0	0	0	0	0	0	0.3719	A1
4793	AGAM	AGAP000067	0	1	0	0	0	0	0	0	0.5946	A1
3092	AGAM	AGAP000091	0.114	0.886	0	0	0	0	0	0	0.7013	A1
652	AGAM	AGAP000129	0.12	0.841	0	0	0.022	0	0	0.017	0.4302	A1
634	AGAM	AGAP000187	0	1	0	0	0	0	0	0	0.6184	A1
3380	AGAM	AGAP000213	0	1	0	0	0	0	0	0	0.5533	A1
1040	AGAM	AGAP000280	0	1	0	0	0	0	0	0	0.6529	A1
5423	AGAM	AGAP000342	0	1	0	0	0	0	0	0	0.3355	A1
34	AGAM	AGAP000461	0	1	0	0	0	0	0	0	0.6346	A1
1029	AGAM	AGAP000637	0.072	0.897	0	0	0.031	0	0	0	0.7605	A1
2203	AGAM	AGAP000667	0	1	0	0	0	0	0	0	0.6541	A1
2831	AGAM	AGAP000768	0.065	0.935	0	0	0	0	0	0	0.7802	A1
1608	AGAM	AGAP000778	0	1	0	0	0	0	0	0	0.6625	A1
1246	AGAM	AGAP001185	0.183	0.79	0	0	0.016	0	0	0.011	0.5714	A1
1533	AGAM	AGAP001482	0	0.475	0.221	0	0	0	0.304	0	0.4777	A1
5034	AGAM	AGAP001504	0.087	0.679	0	0	0	0	0.184	0.05	0.7633	A1
2544	AGAM	AGAP001506	0	0.997	0	0	0	0	0.003	0	0.7147	A1
5295	AGAM	AGAP001556	0	1	0	0	0	0	0	0	0.2468	A1
5639	AGAM	AGAP001624	0.082	0.918	0	0	0	0	0	0	0.32	A1
5889	AGAM	AGAP001661	0	1	0	0	0	0	0	0	0.2994	A1
1496	AGAM	AGAP001683	0.086	0.621	0.063	0.038	0.082	0	0.111	0	0.8298	A1
3472	AGAM	AGAP001736	0.154	0.367	0.073	0.083	0.097	0.121	0.032	0.074	0.5376	A1
1188	AGAM	AGAP001752	0	1	0	0	0	0	0	0	0.5311	A1
2215	AGAM	AGAP001908	0	1	0	0	0	0	0	0	0.4127	A1
293	AGAM	AGAP001936	0	1	0	0	0	0	0	0	0.7106	A1
4397	AGAM	AGAP001983	0	1	0	0	0	0	0	0	0.6205	A1
4760	AGAM	AGAP001990	0	1	0	0	0	0	0	0	0.8679	A1
2354	AGAM	AGAP002011	0.092	0.842	0.065	0	0	0	0	0	0.5702	A1
5	AGAM	AGAP002015	0.149	0.241	0.127	0.066	0.077	0.103	0.146	0.091	0.8758	A1
227	AGAM	AGAP002032	0.189	0.725	0	0	0	0	0.045	0.041	0.397	A1
1067	AGAM	AGAP002035	0.115	0.287	0.135	0.081	0.08	0.045	0.074	0.183	0.4608	A1
1812	AGAM	AGAP002090	0	1	0	0	0	0	0	0	0.4859	A1
4247	AGAM	AGAP002145	0.012	0.976	0.002	0	0	0	0.004	0.006	0.3866	A1
1032	AGAM	AGAP002176	0.063	0.835	0	0.031	0.028	0	0.043	0	0.8355	A1
872	AGAM	AGAP002381	0.156	0.374	0.147	0.098	0	0.031	0.114	0.081	0.8588	A1
3617	AGAM	AGAP002421	0	1	0	0	0	0	0	0	0.519	A1
1366	AGAM	AGAP002451	0	1	0	0	0	0	0	0	0.47	A1
2740	AGAM	AGAP002466	0	0.675	0	0	0	0	0.325	0	0.7522	A1
4868	AGAM	AGAP002471	0	0.605	0	0	0	0	0.395	0	0.5652	A1
1800	AGAM	AGAP002560	0	1	0	0	0	0	0	0	0.7782	A1
2002	AGAM	AGAP002570	0.149	0.226	0.155	0.069	0.07	0.109	0.123	0.098	0.5449	A1
2293	AGAM	AGAP002571	0	1	0	0	0	0	0	0	0.59	A1
5809	AGAM	AGAP002787	0	1	0	0	0	0	0	0	0.3059	A1
3985	AGAM	AGAP002810	0.119	0.756	0	0	0	0	0.125	0	0.4657	A1
448	AGAM	AGAP003320	0.117	0.716	0	0	0	0	0.167	0	0.2873	A1
4140	AGAM	AGAP003478	0	1	0	0	0	0	0	0	0.5859	A1
921	AGAM	AGAP003502	0	0.83	0	0	0	0	0.17	0	0.4815	A1
6040	AGAM	AGAP003509	0.083	0.868	0.009	0.006	0.015	0	0.008	0.011	0.8943	A1
4752	AGAM	AGAP003547	0	0.803	0	0	0	0	0.197	0	0.6943	A1
1479	AGAM	AGAP003611	0	1	0	0	0	0	0	0	0.5529	A1
187	AGAM	AGAP003944	0.138	0.356	0.106	0.163	0	0	0.134	0.102	0.5635	A1
4855	AGAM	AGAP003968	0.075	0.346	0.1	0.102	0.064	0.104	0.117	0.092	0.5822	A1
2574	AGAM	AGAP004033	0	1	0	0	0	0	0	0	0.3178	A1
1958	AGAM	AGAP004052	0.076	0.839	0	0	0	0.066	0.019	0	0.4152	A1
1799	AGAM	AGAP004080	0.078	0.479	0.121	0.065	0.059	0	0.14	0.058	0.3908	A1
607	AGAM	AGAP004230	0	1	0	0	0	0	0	0	0.4729	A1
1178	AGAM	AGAP004270	0.116	0.574	0	0	0	0	0.31	0	0.4659	A1
1626	AGAM	AGAP004272	0.074	0.926	0	0	0	0	0	0	0.3992	A1
2637	AGAM	AGAP004476	0	0.604	0	0	0.269	0	0	0.127	0.7237	A1
2078	AGAM	AGAP004479	0	1	0	0	0	0	0	0	0.3523	A1
1645	AGAM	AGAP004544	0.096	0.666	0	0	0	0	0.238	0	0.5735	A1
3737	AGAM	AGAP004675	0	1	0	0	0	0	0	0	0.5859	A1
783	AGAM	AGAP004701	0.162	0.838	0	0	0	0	0	0	0.4492	A1
3559	AGAM	AGAP004895	0.218	0.782	0	0	0	0	0	0	0.3689	A1
2359	AGAM	AGAP004915	0	1	0	0	0	0	0	0	0.69	A1
472	AGAM	AGAP005034	0	1	0	0	0	0	0	0	0.628	A1
6154	AGAM	AGAP005135	0	1	0	0	0	0	0	0	0.1465	A1
5423	AGAM	AGAP005289	0.184	0.776	0	0	0.039	0	0	0	0.5124	A1
523	AGAM	AGAP005301	0	0.621	0	0	0	0	0.379	0	0.5234	A1
3830	AGAM	AGAP005302	0.203	0.673	0	0	0	0	0.123	0	0.6189	A1
669	AGAM	AGAP005341	0.061	0.407	0.094	0.045	0	0.151	0.134	0.107	0.7391	A1
2129	AGAM	AGAP005431	0.162	0.587	0	0	0	0	0.251	0	0.5748	A1
5883	AGAM	AGAP005507	0.085	0.782	0.014	0.006	0.038	0	0.052	0.022	0.618	A1
5125	AGAM	AGAP005674	0	0.704	0	0	0	0	0.296	0	0.47	A1
5772	AGAM	AGAP005852	0	0.714	0.143	0	0	0.143	0	0	0.4264	A1
1352	AGAM	AGAP005866	0.135	0.669	0	0	0	0	0.196	0	0.8027	A1
6568	AGAM	AGAP006020	0	1	0	0	0	0	0	0	0.7476	A1
2256	AGAM	AGAP006031	0.013	0.704	0.01	0.006	0.008	0.039	0.213	0.007	0.5358	A1
4378	AGAM	AGAP006054	0	1	0	0	0	0	0	0	0.2667	A1
1895	AGAM	AGAP006183	0.17	0.83	0	0	0	0	0	0	0.6481	A1
2361	AGAM	AGAP006263	0	0.996	0	0	0.004	0	0	0	0.7437	A1
6452	AGAM	AGAP006265	0	1	0	0	0	0	0	0	0.2375	A1
1833	AGAM	AGAP006363	0.178	0.822	0	0	0	0	0	0	0.5015	A1
221	AGAM	AGAP006388	0	1	0	0	0	0	0	0	0.7868	A1
1991	AGAM	AGAP006516	0	1	0	0	0	0	0	0	0.4637	A1
5635	AGAM	AGAP006635	0.043	0.957	0	0	0	0	0	0	0.2667	A1
2308	AGAM	AGAP006665	0	1	0	0	0	0	0	0	0.4039	A1
1616	AGAM	AGAP006772	0.269	0.731	0	0	0	0	0	0	0.3631	A1
3474	AGAM	AGAP006903	0	1	0	0	0	0	0	0	0.4912	A1
5647	AGAM	AGAP006955	0	1	0	0	0	0	0	0	0.5176	A1
1945	AGAM	AGAP006966	0.113	0.559	0.245	0	0	0	0.083	0	0.6197	A1
1043	AGAM	AGAP007046	0	1	0	0	0	0	0	0	0.9127	A1
499	AGAM	AGAP007105	0	1	0	0	0	0	0	0	0.5481	A1
4527	AGAM	AGAP007288	0.086	0.611	0	0	0	0	0.303	0	0.6017	A1
5256	AGAM	AGAP007594	0	1	0	0	0	0	0	0	0.396	A1
1876	AGAM	AGAP007687	0	1	0	0	0	0	0	0	0.63	A1
2162	AGAM	AGAP007832	0	1	0	0	0	0	0	0	0.6364	A1
3799	AGAM	AGAP007887	0.074	0.926	0	0	0	0	0	0	0.317	A1
2015	AGAM	AGAP007903	0.293	0.707	0	0	0	0	0	0	0.607	A1
1212	AGAM	AGAP007935	0	1	0	0	0	0	0	0	0.5139	A1
2842	AGAM	AGAP007942	0.078	0.646	0	0	0	0	0.276	0	0.7455	A1
2943	AGAM	AGAP007987	0	1	0	0	0	0	0	0	0.6069	A1
5619	AGAM	AGAP008055	0	0.916	0	0	0	0	0.084	0	0.3214	A1
1106	AGAM	AGAP008143	0	1	0	0	0	0	0	0	0.4694	A1
3757	AGAM	AGAP008224	0	0.523	0.477	0	0	0	0	0	0.6423	A1
1542	AGAM	AGAP008326	0	0.583	0	0	0	0	0.417	0	0.3988	A1
1033	AGAM	AGAP008335	0.225	0.587	0	0	0	0	0.188	0	0.6609	A1
4330	AGAM	AGAP008375	0	1	0	0	0	0	0	0	0.5857	A1
4137	AGAM	AGAP008385	0	1	0	0	0	0	0	0	0.4241	A1
1803	AGAM	AGAP008467	0.19	0.748	0.012	0	0.014	0	0.036	0	0.4795	A1
1598	AGAM	AGAP008588	0	1	0	0	0	0	0	0	0.8274	A1
2733	AGAM	AGAP008650	0	1	0	0	0	0	0	0	0.4738	A1
2404	AGAM	AGAP008725	0	0.609	0	0	0	0	0.391	0	0.5076	A1
5187	AGAM	AGAP008757	0.08	0.312	0.103	0.084	0.127	0.146	0.106	0.044	0.738	A1
1027	AGAM	AGAP008943	0.252	0.748	0	0	0	0	0	0	0.5401	A1
4421	AGAM	AGAP008993	0.219	0.781	0	0	0	0	0	0	0.2995	A1
4783	AGAM	AGAP009227	0.183	0.817	0	0	0	0	0	0	0.556	A1
3827	AGAM	AGAP009493	0.259	0.634	0.004	0	0.018	0	0.056	0.03	0.303	A1
666	AGAM	AGAP009514	0	1	0	0	0	0	0	0	0.5435	A1
4943	AGAM	AGAP009525	0	0.608	0	0	0	0	0.392	0	0.5121	A1
2627	AGAM	AGAP009790	0.294	0.706	0	0	0	0	0	0	0.5509	A1
257	AGAM	AGAP009799	0.038	0.828	0	0.078	0	0	0	0.055	0.3926	A1
3728	AGAM	AGAP009821	0	0.965	0	0	0	0	0.035	0	0.511	A1
6806	AGAM	AGAP009869	0	1	0	0	0	0	0	0	0.4672	A1
4360	AGAM	AGAP009991	0.003	0.689	0	0	0.01	0.006	0.293	0	0.4743	A1
1738	AGAM	AGAP010078	0.193	0.62	0	0	0	0.187	0	0	0.6885	A1
2712	AGAM	AGAP010089	0	1	0	0	0	0	0	0	0.5395	A1
2390	AGAM	AGAP010134	0	0.914	0	0.002	0.051	0	0.033	0	0.6684	A1
2023	AGAM	AGAP010170	0	1	0	0	0	0	0	0	0.4632	A1
2359	AGAM	AGAP010222	0.186	0.814	0	0	0	0	0	0	0.6135	A1
1708	AGAM	AGAP010238	0.184	0.816	0	0	0	0	0	0	0.4743	A1
4456	AGAM	AGAP010260	0.061	0.904	0	0	0	0	0.035	0	0.8535	A1
348	AGAM	AGAP010281	0.12	0.843	0	0	0	0	0.038	0	0.8442	A1
398	AGAM	AGAP010286	0.165	0.835	0	0	0	0	0	0	0.6436	A1
2105	AGAM	AGAP010434	0.107	0.323	0.139	0.081	0.05	0.041	0.221	0.038	0.4731	A1
9	AGAM	AGAP010435	0	1	0	0	0	0	0	0	0.7827	A1
1896	AGAM	AGAP010485	0.222	0.707	0	0	0	0	0.038	0.034	0.5381	A1
6507	AGAM	AGAP010555	0	1	0	0	0	0	0	0	0.4309	A1
255	AGAM	AGAP010630	0	1	0	0	0	0	0	0	0.6004	A1
3150	AGAM	AGAP010881	0.036	0.687	0	0	0	0	0.276	0	0.5899	A1
5993	AGAM	AGAP011081	0.053	0.504	0.026	0	0.017	0.192	0.185	0.023	0.382	A1
89	AGAM	AGAP011163	0	0.955	0	0	0	0	0.045	0	0.7446	A1
6103	AGAM	AGAP011250	0.102	0.746	0	0	0	0	0.152	0	0.6562	A1
4296	AGAM	AGAP011318	0	1	0	0	0	0	0	0	0.5085	A1
696	AGAM	AGAP011459	0	1	0	0	0	0	0	0	0.5389	A1
3751	AGAM	AGAP011462	0	1	0	0	0	0	0	0	0.5972	A1
3646	AGAM	AGAP011812	0	1	0	0	0	0	0	0	0.5896	A1
4844	AGAM	AGAP011987	0.275	0.725	0	0	0	0	0	0	0.4883	A1
1741	AGAM	AGAP012440	0	1	0	0	0	0	0	0	0.582	A1
5760	AGAM	AGAP012501	0	1	0	0	0	0	0	0	0.9278	A1
3798	AGAM	AGAP012518	0.113	0.866	0	0	0	0	0	0.021	0.5111	A1
1658	AGAM	AGAP012643	0.113	0.401	0	0	0	0	0.327	0.16	0.612	A1
5367	AGAM	AGAP012707	0	1	0	0	0	0	0	0	0.4135	A1
6542	AGAM	AGAP012888	0.073	0.541	0.077	0.095	0.072	0.036	0.048	0.059	0.1739	A1
d17	AGAM	AGAP003123	0	0.586	0.195	0	0.219	0	0	0	0.455	A1
6898	AGAM	AGAP000233	0	0.636	0.364	0	0	0	0	0	0.4557	A1
6936	AGAM	AGAP004069	0.236	0.764	0	0	0	0	0	0	0.6072	A1
7132	AGAM	AGAP004163	0.184	0.686	0	0	0.078	0.052	0	0	0.6326	A1
7154	AGAM	AGAP001546	0	0.66	0	0	0	0	0.34	0	0.4494	A1
7270	AGAM	AGAP007488	0	1	0	0	0	0	0	0	0.2366	A1
7457	AGAM	AGAP000278	0.056	0.944	0	0	0	0	0	0	0.4317	A1
7669	AGAM	AGAP001637	0	1	0	0	0	0	0	0	0.461	A1
7753	AGAM	AGAP009761	0	1	0	0	0	0	0	0	0.2483	A1
7785	AGAM	AGAP006057	0	1	0	0	0	0	0	0	0.3559	A1
7873	AGAM	AGAP005776	0	1	0	0	0	0	0	0	0.3619	A1
8109	AGAM	AGAP002619	0	0.691	0	0	0	0.114	0.195	0	0.217	A1
8123	AGAM	AGAP000859	0	1	0	0	0	0	0	0	0.2343	A1
159	AGAM	AGAP009730	0	0.995	0	0	0	0	0.005	0	0.4548	A1
5979	AGAM	AGAP009953	0	0.611	0.114	0	0.064	0.21	0	0	0.8889	A1
6127	AGAM	AGAP010266	0.08	0.869	0	0	0	0.009	0.017	0.025	0.394	A1
3275	AGAM	AGAP012480	0	1	0	0	0	0	0	0	0.8333	A1
4136	AGAM	AGAP000304	0.263	0.099	0.277	0.056	0.081	0.091	0.039	0.094	0.4806	A2
5703	AGAM	AGAP000618	0.302	0.105	0.17	0.077	0.14	0.072	0.07	0.065	0.392	A2
4187	AGAM	AGAP001138	0.31	0.085	0.23	0.069	0.048	0.072	0.136	0.05	0.6864	A2
2857	AGAM	AGAP001312	0.276	0.149	0.263	0.048	0.107	0.061	0.037	0.059	0.8506	A2
3595	AGAM	AGAP001420	0.448	0.067	0.223	0.087	0.058	0.022	0.04	0.057	0.8157	A2
731	AGAM	AGAP001653	0.381	0.063	0.212	0.037	0.068	0.025	0.162	0.051	0.7241	A2
3006	AGAM	AGAP001903	0.36	0.059	0.196	0.11	0.056	0.052	0.079	0.087	0.6766	A2
4275	AGAM	AGAP002170	0.287	0.123	0.148	0.072	0.167	0.055	0.097	0.052	0.7835	A2
2827	AGAM	AGAP002192	0.426	0.054	0.156	0.031	0.037	0.056	0.192	0.048	0.7372	A2
5686	AGAM	AGAP002668	0.26	0.092	0.168	0.047	0.066	0.132	0.131	0.105	0.3017	A2
2440	AGAM	AGAP002721	0.661	0	0.339	0	0	0	0	0	0.7168	A2
2824	AGAM	AGAP002728	0.339	0.05	0.25	0.045	0.052	0.028	0.204	0.032	0.9063	A2
382	AGAM	AGAP002781	0.277	0.122	0.243	0.08	0.066	0	0.116	0.096	0.6798	A2
5771	AGAM	AGAP002889	0.236	0.114	0.153	0.058	0.105	0.09	0.135	0.109	0.4298	A2
4151	AGAM	AGAP002992	0.413	0.132	0.249	0	0.206	0	0	0	0.8	A2
4331	AGAM	AGAP003729	0.388	0	0.327	0	0	0.135	0.15	0	0.4311	A2
5973	AGAM	AGAP003941	0.351	0.136	0.26	0.135	0.118	0	0	0	0.5301	A2
3325	AGAM	AGAP004031	0.283	0.15	0.186	0.072	0.17	0.053	0.031	0.053	0.7305	A2
1933	AGAM	AGAP004055	0.232	0.088	0.207	0.099	0.101	0.074	0.128	0.071	0.6166	A2
1110	AGAM	AGAP004159	0.314	0.107	0.247	0.096	0.083	0.027	0.105	0.022	0.7174	A2
1953	AGAM	AGAP004315	0.392	0.093	0.197	0.046	0.089	0.05	0.073	0.061	0.5022	A2
1184	AGAM	AGAP004362	0.302	0.225	0.207	0.113	0.062	0.023	0.033	0.036	0.8433	A2
6617	AGAM	AGAP004519	0.309	0.098	0.157	0.125	0.15	0.093	0.05	0.019	0.6677	A2
1675	AGAM	AGAP004596	0.21	0.154	0.258	0.082	0.092	0.098	0.054	0.053	0.7881	A2
2937	AGAM	AGAP004992	0.302	0.073	0.18	0.088	0.086	0.084	0.14	0.045	0.5806	A2
1261	AGAM	AGAP005134	0.24	0.095	0.283	0.079	0.083	0.075	0.11	0.035	0.8966	A2
2467	AGAM	AGAP005627	0.272	0.165	0.251	0.077	0.118	0.07	0.02	0.026	0.8035	A2
2146	AGAM	AGAP005662	0.348	0.177	0.159	0.05	0.117	0.045	0.042	0.063	0.8067	A2
2417	AGAM	AGAP005865	0.377	0.194	0.239	0	0.047	0.013	0.048	0.081	0.6659	A2
1058	AGAM	AGAP005894	0.358	0.118	0.179	0.038	0.201	0.039	0.025	0.042	0.7578	A2
6629	AGAM	AGAP005931	0.282	0.202	0.245	0.119	0.063	0	0.075	0.013	0.3633	A2
2970	AGAM	AGAP006099	0.295	0.059	0.278	0.053	0.073	0.032	0.164	0.045	0.4692	A2
4511	AGAM	AGAP006456	0.47	0.053	0.19	0.046	0.066	0.047	0.088	0.041	0.7824	A2
2358	AGAM	AGAP006821	0.369	0.127	0.154	0.049	0.16	0.091	0.029	0.023	0.7613	A2
4777	AGAM	AGAP006918	0.27	0.091	0.145	0.062	0.092	0.082	0.17	0.088	0.7257	A2
3520	AGAM	AGAP007119	0.412	0.178	0.207	0.04	0.112	0.007	0.036	0.009	0.618	A2
5244	AGAM	AGAP007208	0.464	0.054	0.172	0.065	0.081	0.032	0.081	0.052	0.506	A2
4903	AGAM	AGAP007297	0.312	0.112	0.208	0.056	0.09	0.051	0.099	0.071	0.6138	A2
5565	AGAM	AGAP007380	0.376	0.097	0.199	0.06	0.098	0.069	0.054	0.047	0.4903	A2
5520	AGAM	AGAP007574	0.274	0.075	0.275	0.047	0.105	0.063	0.107	0.055	0.608	A2
4925	AGAM	AGAP007780	0.301	0.163	0.16	0.04	0.096	0.08	0.104	0.057	0.7202	A2
2613	AGAM	AGAP007786	0.32	0.055	0.224	0.048	0.116	0.038	0.094	0.105	0.7297	A2
1899	AGAM	AGAP007827	0.364	0.091	0.264	0.117	0.081	0.034	0.019	0.032	0.8453	A2
5267	AGAM	AGAP007841	0.258	0.097	0.227	0.078	0.11	0.061	0.117	0.051	0.6213	A2
3378	AGAM	AGAP007966	0.288	0.077	0.335	0.043	0.061	0.046	0.115	0.035	0.7677	A2
3477	AGAM	AGAP008033	0.346	0.056	0.346	0.022	0.031	0.062	0.09	0.048	0.4368	A2
559	AGAM	AGAP008227	0.443	0.088	0.25	0.111	0.023	0	0.074	0.01	0.7647	A2
5862	AGAM	AGAP008363	0.531	0	0.207	0	0.262	0	0	0	0.4196	A2
2249	AGAM	AGAP008631	0.436	0.19	0.373	0	0	0	0	0	0.5696	A2
2228	AGAM	AGAP008737	0.237	0.07	0.243	0.049	0.096	0.067	0.156	0.081	0.7853	A2
2425	AGAM	AGAP008763	0.378	0.123	0.364	0	0	0.135	0	0	0.5526	A2
1550	AGAM	AGAP008769	0.289	0.144	0.214	0.038	0.094	0.051	0.054	0.116	0.5913	A2
2083	AGAM	AGAP008802	0.464	0.048	0.222	0.093	0.049	0.015	0.044	0.064	0.8723	A2
4295	AGAM	AGAP009289	0.3	0.127	0.209	0.061	0.067	0.134	0.06	0.042	0.3567	A2
5828	AGAM	AGAP009491	0.268	0.126	0.176	0.094	0.136	0.079	0.052	0.069	0.4747	A2
5655	AGAM	AGAP009537	0.324	0.135	0.192	0.075	0.091	0.101	0.052	0.029	0.963	A2
4993	AGAM	AGAP009602	0.215	0.105	0.189	0.071	0.123	0.071	0.13	0.095	0.6424	A2
5356	AGAM	AGAP009652	0.312	0.098	0.164	0.061	0.068	0.069	0.164	0.063	0.6209	A2
1466	AGAM	AGAP009776	0.563	0	0.437	0	0	0	0	0	0.458	A2
1259	AGAM	AGAP009973	0.47	0	0.201	0	0.114	0	0.215	0	0.7702	A2
1126	AGAM	AGAP010041	0.207	0.159	0.165	0.109	0.077	0.125	0.059	0.099	0.5351	A2
787	AGAM	AGAP010428	0.368	0.1	0.335	0.032	0.057	0.009	0.071	0.028	0.7258	A2
2552	AGAM	AGAP010568	0.302	0.107	0.247	0.047	0.082	0.042	0.095	0.079	0.705	A2
2452	AGAM	AGAP010792	0.387	0	0.294	0	0.157	0	0.161	0	0.6831	A2
5414	AGAM	AGAP011159	0.347	0.102	0.185	0.074	0.057	0.049	0.137	0.048	0.6144	A2
2437	AGAM	AGAP011329	0.306	0.13	0.22	0.056	0.119	0.135	0.035	0	0.7482	A2
1997	AGAM	AGAP011629	0.203	0.159	0.177	0.102	0.122	0.072	0.065	0.099	0.7852	A2
3567	AGAM	AGAP012330	0.297	0.051	0.244	0.063	0.115	0.064	0.073	0.094	0.3008	A2
1796	AGAM	AGAP006939	0.373	0.042	0.219	0.024	0.1	0.057	0.128	0.056	0.3246	A2
7908	AGAM	AGAP000096	0.215	0.103	0.201	0.053	0.12	0.087	0.109	0.112	0.4054	A2
1822	AGAM	AGAP007975	0.295	0.048	0.351	0.027	0.123	0.015	0.124	0.018	0.6172	A2
2341	AGAM	AGAP000162	0.478	0.101	0.038	0.092	0.072	0.205	0.008	0.006	0.5101	A3
1110	AGAM	AGAP000184	1	0	0	0	0	0	0	0	0.6736	A3
2923	AGAM	AGAP000211	0.669	0.131	0	0	0.182	0	0.018	0	0.4569	A3
5790	AGAM	AGAP000283	1	0	0	0	0	0	0	0	0.2351	A3
2406	AGAM	AGAP000327	0.728	0.241	0	0	0.031	0	0	0	0.5749	A3
980	AGAM	AGAP000466	1	0	0	0	0	0	0	0	0.6434	A3
3898	AGAM	AGAP000509	1	0	0	0	0	0	0	0	0.55	A3
954	AGAM	AGAP000560	0.33	0.078	0.127	0.095	0.071	0.125	0.105	0.07	0.685	A3
2019	AGAM	AGAP000719	0.476	0.058	0.083	0.015	0.111	0.146	0.033	0.078	0.8171	A3
5293	AGAM	AGAP000790	0.708	0.292	0	0	0	0	0	0	0.4947	A3
5625	AGAM	AGAP000897	0.333	0.157	0.123	0.114	0.076	0.082	0.044	0.072	0.5956	A3
5303	AGAM	AGAP001023	0.855	0.057	0	0	0	0	0	0.087	0.6387	A3
533	AGAM	AGAP001043	1	0	0	0	0	0	0	0	0.8373	A3
1251	AGAM	AGAP001076	0.568	0.149	0.031	0	0.024	0.003	0.21	0.014	0.6973	A3
3167	AGAM	AGAP001116	0.702	0.186	0.004	0.003	0.1	0	0.005	0	0.4755	A3
2662	AGAM	AGAP001124	0.618	0.269	0.012	0	0.101	0	0	0	0.559	A3
2765	AGAM	AGAP001153	0.581	0.074	0.122	0.021	0.049	0.046	0.083	0.024	0.6393	A3
124	AGAM	AGAP001200	0.528	0.182	0.071	0.047	0.044	0.016	0.099	0.013	0.6076	A3
5954	AGAM	AGAP001213	1	0	0	0	0	0	0	0	0.5474	A3
4522	AGAM	AGAP001622	0.569	0.115	0.006	0.061	0.075	0.044	0.013	0.117	0.6509	A3
6634	AGAM	AGAP001711	0.59	0.087	0.076	0.036	0.106	0.039	0.043	0.024	0.7757	A3
5135	AGAM	AGAP002020	0.283	0.13	0.133	0.056	0.073	0.114	0.124	0.087	0.5575	A3
607	AGAM	AGAP002104	1	0	0	0	0	0	0	0	0.4594	A3
2875	AGAM	AGAP002156	0.593	0.121	0.009	0	0.173	0	0.105	0	0.477	A3
370	AGAM	AGAP002157	0.716	0.069	0	0.037	0	0.046	0.082	0.049	0.5355	A3
1137	AGAM	AGAP002159	0.536	0.228	0	0.04	0.068	0.036	0.014	0.078	0.4934	A3
3540	AGAM	AGAP002198	0.672	0.197	0.007	0	0.116	0	0.007	0	0.7188	A3
2428	AGAM	AGAP002235	0.62	0.38	0	0	0	0	0	0	0.432	A3
2971	AGAM	AGAP002341	0.678	0.102	0	0	0.137	0	0.083	0	0.4532	A3
2443	AGAM	AGAP002350	0.672	0.211	0	0	0	0	0	0.117	0.8411	A3
6572	AGAM	AGAP002378	0.499	0.14	0.06	0.027	0.159	0.051	0.016	0.048	0.7867	A3
6512	AGAM	AGAP002399	0.587	0.072	0	0.021	0.028	0	0	0.292	0.3227	A3
1363	AGAM	AGAP002456	0.589	0.411	0	0	0	0	0	0	0.4789	A3
5549	AGAM	AGAP002459	0.441	0.035	0.095	0.085	0.04	0	0.044	0.26	0.4409	A3
5711	AGAM	AGAP002500	0.307	0.149	0.063	0.08	0.068	0.2	0.075	0.057	0.6345	A3
2513	AGAM	AGAP002564	0.412	0.045	0.013	0.048	0.126	0.135	0.007	0.214	0.8297	A3
712	AGAM	AGAP002586	0.468	0.105	0.165	0.065	0.023	0.114	0.032	0.028	0.763	A3
692	AGAM	AGAP002638	0.643	0.357	0	0	0	0	0	0	0.6894	A3
4767	AGAM	AGAP002661	0.277	0.157	0.084	0.111	0.063	0.194	0.035	0.078	0.5739	A3
1366	AGAM	AGAP002738	0.558	0.339	0	0	0	0	0.104	0	0.564	A3
1270	AGAM	AGAP002761	0.593	0.407	0	0	0	0	0	0	0.7526	A3
2297	AGAM	AGAP002813	0.568	0.234	0.041	0.026	0.078	0	0.008	0.045	0.438	A3
586	AGAM	AGAP002830	0.583	0.226	0.007	0	0.16	0.016	0.009	0	0.692	A3
4679	AGAM	AGAP002890	0.515	0.158	0.028	0	0.167	0.047	0.085	0	0.5102	A3
1410	AGAM	AGAP002906	0.344	0.065	0.109	0.105	0.083	0.127	0.09	0.076	0.5917	A3
2835	AGAM	AGAP002925	0.434	0.244	0.01	0.005	0.079	0.004	0.183	0.041	0.4332	A3
2709	AGAM	AGAP003015	0.591	0.179	0.014	0	0.104	0	0.111	0	0.5991	A3
5759	AGAM	AGAP003024	0.62	0.041	0.044	0.025	0.064	0.067	0.095	0.044	0.2966	A3
1840	AGAM	AGAP003027	0.677	0.219	0	0	0	0	0	0.105	0.5823	A3
6446	AGAM	AGAP003030	0.552	0.112	0.018	0.094	0.058	0	0.157	0.009	0.7074	A3
6438	AGAM	AGAP003058	0.462	0.225	0	0	0.191	0.04	0.06	0.022	0.2369	A3
681	AGAM	AGAP003274	0.879	0	0	0.121	0	0	0	0	0.5431	A3
4357	AGAM	AGAP003440	0.355	0.09	0.106	0.029	0.084	0.16	0.085	0.09	0.4855	A3
5315	AGAM	AGAP003463	0.583	0.035	0.072	0.026	0.042	0.094	0.078	0.07	0.3172	A3
823	AGAM	AGAP003513	0.672	0.328	0	0	0	0	0	0	0.7112	A3
2217	AGAM	AGAP003571	0.617	0.171	0.01	0.008	0.075	0	0.105	0.015	0.6659	A3
4589	AGAM	AGAP003599	0.362	0.14	0.157	0.051	0.064	0.081	0.106	0.038	0.6095	A3
3180	AGAM	AGAP003636	0.558	0.161	0.007	0.09	0.081	0	0.089	0.013	0.7192	A3
655	AGAM	AGAP003680	0.701	0.299	0	0	0	0	0	0	0.7506	A3
758	AGAM	AGAP003714	0.969	0.001	0	0.001	0.02	0.008	0	0	0.4179	A3
6448	AGAM	AGAP003751	0.637	0.363	0	0	0	0	0	0	0.3368	A3
5026	AGAM	AGAP003834	0.477	0.265	0	0.021	0.069	0	0.057	0.11	0.3221	A3
3793	AGAM	AGAP003843	0.341	0.098	0.165	0.056	0.091	0.098	0.111	0.04	0.6691	A3
4259	AGAM	AGAP003874	0.374	0.179	0.065	0.032	0.053	0.074	0.179	0.044	0.7198	A3
2289	AGAM	AGAP003930	1	0	0	0	0	0	0	0	0.5749	A3
2592	AGAM	AGAP004352	0.428	0.197	0.032	0.029	0.153	0.086	0.05	0.026	0.695	A3
725	AGAM	AGAP004437	0.681	0.024	0.078	0.16	0.028	0.011	0.011	0.006	0.7824	A3
5311	AGAM	AGAP004543	0.529	0.063	0.074	0.053	0.038	0.159	0.054	0.031	0.2898	A3
5930	AGAM	AGAP004616	0.392	0.147	0.053	0.085	0.097	0.163	0.042	0.022	0.514	A3
4492	AGAM	AGAP004653	0.317	0.109	0.129	0.084	0.093	0.116	0.133	0.019	0.7992	A3
4200	AGAM	AGAP004731	0.527	0.307	0	0	0.091	0	0.075	0	0.5967	A3
2053	AGAM	AGAP004744	0.331	0.104	0.205	0.044	0.078	0.091	0.119	0.029	0.7265	A3
2628	AGAM	AGAP004802	0.668	0.324	0	0	0.008	0	0	0	0.7533	A3
1366	AGAM	AGAP004846	0.762	0.238	0	0	0	0	0	0	0.6935	A3
1366	AGAM	AGAP004847	0.673	0.147	0	0	0.081	0	0.099	0	0.2835	A3
4111	AGAM	AGAP004855	0.471	0.251	0	0	0.075	0.116	0.086	0	0.3098	A3
1727	AGAM	AGAP004944	0.932	0.047	0	0	0	0	0	0.021	0.8532	A3
3011	AGAM	AGAP005005	0.376	0.195	0.114	0.044	0.079	0.022	0.052	0.118	0.7476	A3
4075	AGAM	AGAP005009	0.542	0.167	0.006	0	0.27	0	0.015	0	0.6384	A3
47	AGAM	AGAP005175	0.358	0.192	0.073	0.09	0.113	0.018	0.109	0.047	0.817	A3
4441	AGAM	AGAP005199	0.348	0.097	0.111	0.04	0.061	0.076	0.142	0.124	0.5745	A3
3265	AGAM	AGAP005350	1	0	0	0	0	0	0	0	0.5101	A3
4723	AGAM	AGAP005360	0.631	0.225	0	0	0	0	0	0.144	0.5708	A3
1529	AGAM	AGAP005553	0.571	0.429	0	0	0	0	0	0	0.5282	A3
5550	AGAM	AGAP005621	0.4	0.12	0.061	0.025	0.077	0.148	0.073	0.096	0.6829	A3
6571	AGAM	AGAP005712	0.592	0.167	0.008	0	0.074	0.118	0.037	0.005	0.75	A3
1343	AGAM	AGAP005774	1	0	0	0	0	0	0	0	0.6161	A3
5384	AGAM	AGAP005813	0.553	0.076	0.076	0.044	0.063	0.015	0.098	0.075	0.8278	A3
2548	AGAM	AGAP005832	0.819	0	0	0	0	0	0.181	0	0.3219	A3
553	AGAM	AGAP005901	1	0	0	0	0	0	0	0	0.4985	A3
6821	AGAM	AGAP005952	1	0	0	0	0	0	0	0	0.1817	A3
4315	AGAM	AGAP005987	1	0	0	0	0	0	0	0	0.1674	A3
5104	AGAM	AGAP006179	0.584	0.287	0.002	0.026	0.036	0.025	0.003	0.038	0.6738	A3
295	AGAM	AGAP006186	0.725	0.152	0.004	0.007	0.052	0.003	0.028	0.028	0.8861	A3
2222	AGAM	AGAP006369	0.751	0.249	0	0	0	0	0	0	0.4065	A3
247	AGAM	AGAP006452	0.871	0.061	0	0	0	0	0.069	0	0.7524	A3
5430	AGAM	AGAP006548	0.534	0.19	0.021	0.031	0.167	0.029	0.02	0.008	0.5644	A3
5085	AGAM	AGAP006745	0.714	0.286	0	0	0	0	0	0	0.3586	A3
5555	AGAM	AGAP006835	0.619	0.305	0	0	0.075	0	0	0	0.3286	A3
3546	AGAM	AGAP006901	0.459	0.103	0.124	0.065	0.061	0.061	0.036	0.092	0.2869	A3
5010	AGAM	AGAP007082	0.554	0.078	0.108	0.024	0.073	0.049	0.075	0.038	0.5847	A3
5652	AGAM	AGAP007249	0.823	0.124	0	0	0.042	0	0	0.011	0.5035	A3
5681	AGAM	AGAP007501	1	0	0	0	0	0	0	0	0.6859	A3
6135	AGAM	AGAP007562	0.439	0.119	0.012	0.104	0.064	0.056	0.039	0.167	0.3025	A3
6638	AGAM	AGAP007655	0.813	0	0	0	0.187	0	0	0	0.2134	A3
3622	AGAM	AGAP007760	0.434	0.181	0	0.072	0.056	0.079	0	0.179	0.5472	A3
6075	AGAM	AGAP007768	0.314	0.152	0.097	0.081	0.082	0.133	0.083	0.058	0.5385	A3
3049	AGAM	AGAP007777	0.545	0.1	0.011	0.128	0.054	0	0.025	0.135	0.2685	A3
2392	AGAM	AGAP007779	1	0	0	0	0	0	0	0	0.4779	A3
5638	AGAM	AGAP007851	0.505	0.317	0.003	0.003	0.155	0.002	0.006	0.01	0.3122	A3
468	AGAM	AGAP007939	0.509	0.114	0.17	0.054	0.036	0.021	0.077	0.019	0.861	A3
4731	AGAM	AGAP007963	0.889	0.015	0	0	0.015	0	0.064	0.016	0.6126	A3
3044	AGAM	AGAP008002	1	0	0	0	0	0	0	0	0.623	A3
5717	AGAM	AGAP008059	0.648	0.313	0	0	0	0	0.039	0	0.5122	A3
3468	AGAM	AGAP008091	0.673	0.327	0	0	0	0	0	0	0.3561	A3
298	AGAM	AGAP008193	0.664	0.168	0	0	0.168	0	0	0	0.4538	A3
4169	AGAM	AGAP008228	0.57	0.051	0.095	0.041	0.115	0	0	0.127	0.7608	A3
4310	AGAM	AGAP008242	0.606	0.394	0	0	0	0	0	0	0.4639	A3
5455	AGAM	AGAP008302	1	0	0	0	0	0	0	0	0.4269	A3
5716	AGAM	AGAP008311	0.864	0.041	0	0	0.09	0	0.005	0	0.5922	A3
258	AGAM	AGAP008364	0.515	0.204	0.027	0.013	0.111	0.011	0.066	0.052	0.4008	A3
5144	AGAM	AGAP008653	0.381	0.118	0.115	0.061	0.047	0.065	0.138	0.076	0.6224	A3
5441	AGAM	AGAP008724	0.353	0.133	0.124	0.047	0.097	0.084	0.123	0.038	0.8151	A3
3252	AGAM	AGAP008783	0.724	0.276	0	0	0	0	0	0	0.3818	A3
41	AGAM	AGAP008807	1	0	0	0	0	0	0	0	0.3714	A3
1420	AGAM	AGAP008904	0.934	0.052	0	0	0.015	0	0	0	0.5714	A3
4127	AGAM	AGAP008955	0.511	0.067	0.129	0.043	0.084	0.02	0.09	0.057	0.434	A3
5673	AGAM	AGAP009072	0.408	0.114	0.101	0.048	0.063	0.075	0.105	0.086	0.528	A3
3139	AGAM	AGAP009128	0.611	0.171	0	0	0.166	0	0.052	0	0.4286	A3
5337	AGAM	AGAP009330	0.535	0.043	0.02	0.151	0.126	0.093	0.007	0.024	0.7677	A3
1	AGAM	AGAP009554	0.514	0.155	0.029	0.06	0.061	0.014	0.014	0.153	0.3649	A3
570	AGAM	AGAP009591	0.483	0.334	0	0	0.118	0	0.053	0.011	0.6966	A3
1923	AGAM	AGAP009609	0.818	0.182	0	0	0	0	0	0	0.7735	A3
274	AGAM	AGAP009786	0.599	0.188	0.02	0	0.119	0.039	0.019	0.016	0.5546	A3
2580	AGAM	AGAP009795	1	0	0	0	0	0	0	0	0.5389	A3
5857	AGAM	AGAP009824	0.316	0.132	0.121	0.069	0.066	0.122	0.11	0.065	0.5941	A3
5166	AGAM	AGAP009865	0.298	0.148	0.072	0.077	0.11	0.106	0.127	0.062	0.6027	A3
5579	AGAM	AGAP009871	0.963	0.014	0	0	0.023	0	0	0	0.6194	A3
5579	AGAM	AGAP009874	1	0	0	0	0	0	0	0	0.4254	A3
1557	AGAM	AGAP010039	0.662	0.038	0.141	0.026	0.039	0.018	0.053	0.023	0.8496	A3
509	AGAM	AGAP010072	0.405	0.048	0.057	0.038	0.101	0.141	0.096	0.113	0.5286	A3
85	AGAM	AGAP010147	0.585	0.097	0	0.048	0	0.044	0.019	0.207	0.7785	A3
3644	AGAM	AGAP010193	0.571	0.429	0	0	0	0	0	0	0.7203	A3
1215	AGAM	AGAP010230	0.526	0.279	0	0	0	0.109	0	0.086	0.7567	A3
1673	AGAM	AGAP010259	1	0	0	0	0	0	0	0	0.4649	A3
1712	AGAM	AGAP010327	1	0	0	0	0	0	0	0	0.5323	A3
6007	AGAM	AGAP010337	0.331	0.211	0.063	0.068	0.076	0.169	0.058	0.024	0.5977	A3
768	AGAM	AGAP010395	0.574	0.202	0.028	0	0.147	0.05	0	0	0.5676	A3
6000	AGAM	AGAP010573	0.434	0.1	0.07	0.063	0.061	0.134	0.1	0.037	0.5366	A3
786	AGAM	AGAP010646	0.717	0	0.075	0	0.076	0	0.132	0	0.4361	A3
6836	AGAM	AGAP010706	1	0	0	0	0	0	0	0	0.3347	A3
4	AGAM	AGAP010750	1	0	0	0	0	0	0	0	0.8319	A3
3267	AGAM	AGAP010806	0.636	0.364	0	0	0	0	0	0	0.513	A3
3717	AGAM	AGAP010878	0.921	0.079	0	0	0	0	0	0	0.6617	A3
5312	AGAM	AGAP010928	0.659	0.341	0	0	0	0	0	0	0.4731	A3
5926	AGAM	AGAP011317	0.565	0.222	0.01	0.007	0.066	0	0.115	0.015	0.3147	A3
3230	AGAM	AGAP011523	1	0	0	0	0	0	0	0	0.4313	A3
1980	AGAM	AGAP011530	1	0	0	0	0	0	0	0	0.454	A3
942	AGAM	AGAP011603	0.413	0.098	0.084	0.105	0.083	0	0.03	0.186	0.7169	A3
1479	AGAM	AGAP011736	0.597	0	0.132	0.072	0.08	0	0	0.119	0.4015	A3
946	AGAM	AGAP011749	1	0	0	0	0	0	0	0	0.4207	A3
816	AGAM	AGAP011765	0.569	0.124	0.02	0	0.232	0	0.042	0.014	0.6146	A3
3580	AGAM	AGAP011780	0.43	0.252	0.013	0.031	0.168	0	0.107	0	0.4573	A3
2498	AGAM	AGAP011827	0.396	0.166	0.093	0.017	0.171	0.075	0.049	0.034	0.8658	A3
1584	AGAM	AGAP011830	1	0	0	0	0	0	0	0	0.707	A3
2945	AGAM	AGAP012186	1	0	0	0	0	0	0	0	0.5534	A3
304	AGAM	AGAP012343	0.412	0.173	0	0.077	0.041	0.042	0	0.254	0.401	A3
1743	AGAM	AGAP012344	1	0	0	0	0	0	0	0	0.4806	A3
2045	AGAM	AGAP012404	0.374	0.202	0.027	0	0.085	0.076	0.196	0.039	0.6403	A3
5251	AGAM	AGAP001569	0.516	0.268	0.002	0.031	0.037	0.084	0.002	0.06	0.6188	A3
d11	AGAM	AGAP011467	1	0	0	0	0	0	0	0	0.1381	A3
d21	AGAM	AGAP004661	1	0	0	0	0	0	0	0	0.6575	A3
6907	AGAM	AGAP012181	0.508	0.215	0	0	0	0	0	0.277	0.2589	A3
6943	AGAM	AGAP009033	0.514	0.158	0	0	0.125	0	0.204	0	0.3348	A3
6972	AGAM	AGAP000239	1	0	0	0	0	0	0	0	0.4906	A3
7015	AGAM	AGAP005103	0.588	0.354	0	0	0.034	0.004	0.001	0.02	0.4536	A3
7020	AGAM	AGAP008440	0.672	0.195	0	0	0.133	0	0	0	0.5706	A3
7068	AGAM	AGAP009364	0.756	0.244	0	0	0	0	0	0	0.5227	A3
7093	AGAM	AGAP003938	1	0	0	0	0	0	0	0	0.2922	A3
7147	AGAM	AGAP003057	0.766	0	0	0	0.234	0	0	0	0.3827	A3
7148	AGAM	AGAP003937	1	0	0	0	0	0	0	0	0.2013	A3
7178	AGAM	AGAP007497	0.618	0.337	0	0	0	0	0	0.045	0.4062	A3
7243	AGAM	AGAP008013	0.604	0.136	0.011	0.005	0.113	0	0.116	0.015	0.1896	A3
7280	AGAM	AGAP004046	0.512	0.344	0.018	0	0.078	0.027	0.016	0.005	0.4844	A3
7340	AGAM	AGAP007981	1	0	0	0	0	0	0	0	0.3305	A3
7408	AGAM	AGAP002428	0.443	0.214	0.012	0.018	0.071	0	0.136	0.106	0.4275	A3
7697	AGAM	AGAP003864	0.311	0.121	0.115	0.076	0.111	0.101	0.109	0.056	0.5789	A3
7756	AGAM	AGAP009526	0.569	0.184	0	0	0.052	0	0.187	0.009	0.5676	A3
7760	AGAM	AGAP001184	1	0	0	0	0	0	0	0	0.3355	A3
8087	AGAM	AGAP005293	0.394	0.07	0.103	0.115	0.058	0.036	0.032	0.191	0.8673	A3
8090	AGAM	AGAP003239	0.533	0.266	0	0	0.093	0	0.107	0	0.728	A3
8103	AGAM	AGAP005601	1	0	0	0	0	0	0	0	0.18	A3
1867	AGAM	AGAP001065	0.524	0.161	0.052	0.009	0.16	0.055	0.029	0.01	0.6905	A3
2	AGAM	AGAP001633	0.585	0.2	0	0	0	0	0	0.216	0.5366	A3
5519	AGAM	AGAP002857	0.392	0.249	0	0	0.105	0.12	0.041	0.093	0.3916	A3
4958	AGAM	AGAP009660	0.532	0.085	0.074	0	0.134	0.085	0.09	0	0.5255	A3
1554	AGAM	AGAP000102	0.099	0	0.145	0	0.557	0.066	0	0.133	0.444	A4
3512	AGAM	AGAP000275	0.23	0	0.025	0	0.595	0	0.077	0.073	0.3417	A4
172	AGAM	AGAP000300	0	0	0	0	0.809	0	0	0.191	0.6959	A4
3030	AGAM	AGAP000311	0	0	0	0	1	0	0	0	0.5586	A4
6	AGAM	AGAP000331	0	0	0	0	1	0	0	0	0.7728	A4
3358	AGAM	AGAP000387	0	0	0	0	1	0	0	0	0.6833	A4
4324	AGAM	AGAP000470	0	0	0	0	1	0	0	0	0.6765	A4
1105	AGAM	AGAP000615	0.049	0.044	0.173	0.076	0.529	0.032	0.03	0.067	0.4722	A4
1081	AGAM	AGAP000656	0.046	0.065	0.156	0.09	0.374	0.174	0.061	0.033	0.7107	A4
3866	AGAM	AGAP000899	0.167	0.143	0	0	0.69	0	0	0	0.5183	A4
3538	AGAM	AGAP000978	0	0	0	0	0.823	0.177	0	0	0.4914	A4
d6	AGAM	AGAP000984	0	0	0	0	1	0	0	0	0.414	A4
5369	AGAM	AGAP001042	0	0	0	0	1	0	0	0	0.3704	A4
5192	AGAM	AGAP001231	0	0	0	0	1	0	0	0	0.387	A4
646	AGAM	AGAP001418	0.092	0.069	0.04	0.034	0.307	0.263	0.11	0.086	0.7568	A4
302	AGAM	AGAP001559	0	0	0	0	1	0	0	0	0.6833	A4
243	AGAM	AGAP001606	0	0	0	0	1	0	0	0	0.6882	A4
4541	AGAM	AGAP001749	0.086	0.057	0.104	0.087	0.326	0.157	0.094	0.089	0.5946	A4
343	AGAM	AGAP001751	0.162	0.093	0.088	0.043	0.419	0.107	0.059	0.028	0.6	A4
1581	AGAM	AGAP001783	0	0	0	0	1	0	0	0	0.6065	A4
6557	AGAM	AGAP001827	0	0	0	0.18	0.82	0	0	0	0.5911	A4
2317	AGAM	AGAP001919	0.087	0.029	0.113	0.072	0.533	0.115	0.039	0.012	0.6697	A4
6454	AGAM	AGAP002051	0.134	0.115	0	0	0.751	0	0	0	0.7666	A4
238	AGAM	AGAP002101	0.132	0.075	0.121	0.058	0.255	0.181	0.089	0.087	0.6442	A4
6449	AGAM	AGAP002154	0.11	0.07	0.011	0	0.622	0.1	0.04	0.048	0.6572	A4
5276	AGAM	AGAP002313	0.093	0	0	0	0.509	0.398	0	0	0.2171	A4
1141	AGAM	AGAP002331	0	0	0	0	1	0	0	0	0.6586	A4
3190	AGAM	AGAP002361	0	0	0	0	1	0	0	0	0.7671	A4
892	AGAM	AGAP002557	0.192	0.071	0	0	0.685	0	0.029	0.022	0.7082	A4
24	AGAM	AGAP002739	0	0	0	0	1	0	0	0	0.7025	A4
3027	AGAM	AGAP003238	0.083	0.203	0.016	0.091	0.589	0.006	0	0.012	0.7903	A4
5552	AGAM	AGAP003355	0	0	0	0	1	0	0	0	0.5425	A4
3628	AGAM	AGAP003441	0	0	0	0	1	0	0	0	0.2889	A4
164	AGAM	AGAP003560	0.062	0.109	0.12	0.087	0.345	0.107	0.063	0.108	0.566	A4
2312	AGAM	AGAP003817	0	0	0	0	1	0	0	0	0.3053	A4
2294	AGAM	AGAP003820	0	0	0	0	1	0	0	0	0.6768	A4
1727	AGAM	AGAP004192	0	0	0	0	1	0	0	0	0.8877	A4
2255	AGAM	AGAP004212	0.046	0.026	0.088	0.068	0.626	0.128	0.019	0	0.7167	A4
4828	AGAM	AGAP004551	0.039	0.048	0.015	0.006	0.694	0.136	0.012	0.051	0.4647	A4
2191	AGAM	AGAP004562	0.176	0.08	0.189	0	0.555	0	0	0	0.6209	A4
3313	AGAM	AGAP004861	0.056	0.078	0.197	0.005	0.446	0.18	0.011	0.027	0.5353	A4
978	AGAM	AGAP004881	0	0.211	0	0	0.789	0	0	0	0.5818	A4
5391	AGAM	AGAP004930	0	0	0	0.048	0.952	0	0	0	0.3515	A4
504	AGAM	AGAP005020	0.12	0.129	0.021	0.025	0.638	0	0.023	0.044	0.8647	A4
57	AGAM	AGAP005213	0.1	0	0	0	0.57	0.33	0	0	0.6709	A4
4684	AGAM	AGAP005256	0.011	0.095	0	0	0.885	0	0.006	0.003	0.4894	A4
3255	AGAM	AGAP005815	0.196	0.1	0	0	0.704	0	0	0	0.7459	A4
2570	AGAM	AGAP006063	0.077	0.084	0.012	0.004	0.716	0.057	0.002	0.049	0.3887	A4
1343	AGAM	AGAP006082	0.229	0.062	0.022	0.019	0.594	0.023	0	0.051	0.6818	A4
2096	AGAM	AGAP006270	0	0	0	0	1	0	0	0	0.872	A4
2745	AGAM	AGAP006347	0	0	0	0	1	0	0	0	0.5894	A4
377	AGAM	AGAP006444	0	0	0	0	1	0	0	0	0.5232	A4
4010	AGAM	AGAP006497	0	0	0	0	1	0	0	0	0.2857	A4
1697	AGAM	AGAP006943	0.081	0	0.137	0.065	0.373	0.115	0.133	0.097	0.6187	A4
3025	AGAM	AGAP006962	0	0	0.047	0.164	0.649	0.043	0	0.097	0.4049	A4
3234	AGAM	AGAP007138	0	0	0.016	0	0.74	0.011	0	0.233	0.4682	A4
242	AGAM	AGAP007237	0	0	0	0	1	0	0	0	0.5086	A4
6008	AGAM	AGAP007366	0.062	0.083	0.13	0.096	0.459	0.041	0.016	0.113	0.3824	A4
3238	AGAM	AGAP007381	0.037	0.068	0.119	0.057	0.405	0.208	0.051	0.054	0.3409	A4
1908	AGAM	AGAP007638	0.111	0	0.116	0.056	0.35	0.109	0.124	0.134	0.5	A4
961	AGAM	AGAP007919	0.143	0.082	0.152	0.109	0.224	0.102	0.088	0.1	0.2772	A4
6501	AGAM	AGAP007968	0.06	0.051	0	0.102	0.47	0.235	0.082	0	0.59	A4
702	AGAM	AGAP008003	0.029	0.004	0	0	0.825	0	0.142	0	0.7315	A4
3140	AGAM	AGAP008327	0.088	0.054	0.107	0.085	0.338	0.195	0.088	0.043	0.727	A4
2121	AGAM	AGAP008433	0	0	0	0	0.678	0	0	0.322	0.6065	A4
1416	AGAM	AGAP008833	0	0	0	0	1	0	0	0	0.4959	A4
4776	AGAM	AGAP009281	0	0	0	0	1	0	0	0	0.3834	A4
894	AGAM	AGAP009468	0.048	0.054	0	0	0.843	0	0	0.056	0.3932	A4
5824	AGAM	AGAP009729	0	0	0	0	1	0	0	0	0.3	A4
2524	AGAM	AGAP009831	0.159	0	0	0	0.689	0	0.152	0	0.5043	A4
3395	AGAM	AGAP010223	0	0	0	0	1	0	0	0	0.4349	A4
3233	AGAM	AGAP011244	0.082	0	0.051	0	0.362	0.26	0.123	0.122	0.8469	A4
2781	AGAM	AGAP011274	0	0	0	0	1	0	0	0	0.6619	A4
991	AGAM	AGAP011414	0	0	0	0	1	0	0	0	0.5788	A4
1451	AGAM	AGAP011471	0	0	0.182	0	0.478	0.34	0	0	0.6071	A4
2072	AGAM	AGAP011804	0	0	0	0	1	0	0	0	0.4221	A4
3322	AGAM	AGAP011810	0.121	0.072	0.07	0.107	0.441	0.04	0.016	0.135	0.4986	A4
5040	AGAM	AGAP011842	0.071	0.061	0.11	0.095	0.354	0.19	0.055	0.066	0.4898	A4
2963	AGAM	AGAP011948	0.087	0.175	0.007	0.006	0.633	0.078	0.002	0.012	0.7479	A4
3040	AGAM	AGAP012144	0.055	0.066	0.039	0	0.482	0.205	0.085	0.07	0.5155	A4
6994	AGAM	AGAP000168	0	0	0	0	1	0	0	0	0.4004	A4
7509	AGAM	AGAP000021	0.091	0	0	0	0.524	0.2	0.061	0.125	0.5267	A4
d4	AGAM	AGAP000906	0.227	0.112	0	0	0.578	0	0	0.083	0.3354	A4
2627	AGAM	AGAP009405	0.169	0.064	0	0	0.571	0	0.11	0.086	0.4495	A4
3804	AGAM	AGAP000010	0.191	0	0.618	0	0	0.19	0	0	0.5719	A5
2456	AGAM	AGAP000012	0	0	1	0	0	0	0	0	0.5918	A5
2394	AGAM	AGAP000022	0.048	0.079	0.647	0.019	0.069	0.038	0.014	0.085	0.3442	A5
2120	AGAM	AGAP000040	0.017	0	0.797	0.169	0.006	0.011	0	0	0.5602	A5
1028	AGAM	AGAP000126	0.086	0	0.371	0.168	0.124	0.092	0.059	0.099	0.3956	A5
2151	AGAM	AGAP000141	0	0	1	0	0	0	0	0	0.3961	A5
4957	AGAM	AGAP000173	0.107	0.1	0.314	0.079	0.129	0.13	0.071	0.069	0.6	A5
4933	AGAM	AGAP000234	0	0	0.708	0	0.292	0	0	0	0.4594	A5
3656	AGAM	AGAP000241	0	0	0.643	0.357	0	0	0	0	0.4804	A5
1362	AGAM	AGAP000243	0.097	0.083	0.489	0.154	0	0	0	0.177	0.636	A5
2104	AGAM	AGAP000269	0	0	0.725	0.275	0	0	0	0	0.581	A5
3137	AGAM	AGAP000285	0.072	0.109	0.223	0.12	0.153	0.105	0.074	0.143	0.6005	A5
1962	AGAM	AGAP000313	0.098	0.025	0.806	0.041	0.014	0.015	0	0	0.6808	A5
3179	AGAM	AGAP000340	0	0	0.694	0.306	0	0	0	0	0.348	A5
5353	AGAM	AGAP000433	0	0	1	0	0	0	0	0	0.9194	A5
3838	AGAM	AGAP000448	0	0	1	0	0	0	0	0	0.6271	A5
1233	AGAM	AGAP000500	0.084	0.035	0.524	0.092	0.156	0.024	0	0.086	0.647	A5
5612	AGAM	AGAP000536	0.047	0.038	0.708	0.11	0.036	0.03	0.013	0.018	0.4044	A5
820	AGAM	AGAP000551	0.065	0	0.674	0.261	0	0	0	0	0.5811	A5
4619	AGAM	AGAP000564	0	0	1	0	0	0	0	0	0.5887	A5
1321	AGAM	AGAP000577	0.084	0.116	0.381	0.168	0.08	0.038	0.053	0.08	0.6798	A5
4457	AGAM	AGAP000599	0	0	1	0	0	0	0	0	0.2278	A5
2602	AGAM	AGAP000601	0.157	0.055	0.382	0.11	0.17	0	0.033	0.093	0.4008	A5
4945	AGAM	AGAP000622	0	0	1	0	0	0	0	0	0.3056	A5
6115	AGAM	AGAP000624	0.056	0.073	0.412	0.16	0.196	0.043	0.008	0.052	0.2348	A5
781	AGAM	AGAP000653	0	0	0.604	0.061	0	0.269	0.066	0	0.744	A5
6059	AGAM	AGAP000700	0	0	1	0	0	0	0	0	0.6137	A5
2369	AGAM	AGAP000785	0	0	1	0	0	0	0	0	0.3181	A5
1587	AGAM	AGAP000792	0	0	0.644	0	0	0.356	0	0	0.8315	A5
62	AGAM	AGAP000810	0	0	1	0	0	0	0	0	0.5668	A5
1743	AGAM	AGAP000834	0	0	0.967	0.027	0.007	0	0	0	0.7126	A5
3587	AGAM	AGAP000884	0	0	1	0	0	0	0	0	0.3733	A5
1950	AGAM	AGAP000901	0.121	0.042	0.596	0.06	0.101	0.013	0.03	0.037	0.6242	A5
3508	AGAM	AGAP000913	0.063	0.098	0.282	0.129	0.117	0.132	0.094	0.084	0.7578	A5
903	AGAM	AGAP000958	0.098	0	0.408	0.175	0.12	0	0.045	0.154	0.757	A5
346	AGAM	AGAP001021	0.066	0.068	0.48	0.096	0.061	0.029	0.011	0.189	0.7238	A5
4264	AGAM	AGAP001041	0.091	0.091	0.294	0.133	0.097	0.117	0.084	0.094	0.4658	A5
1025	AGAM	AGAP001111	0.048	0.094	0.478	0.185	0.041	0.019	0.13	0.006	0.523	A5
1059	AGAM	AGAP001256	0.017	0.012	0.734	0.027	0.071	0.012	0.027	0.1	0.758	A5
2804	AGAM	AGAP001280	0	0	0.75	0	0	0.25	0	0	0.7355	A5
4150	AGAM	AGAP001285	0.06	0.084	0.277	0.108	0.092	0.12	0.151	0.108	0.819	A5
6616	AGAM	AGAP001319	0.055	0.048	0.799	0	0	0	0.061	0.036	0.4092	A5
1651	AGAM	AGAP001341	0.06	0.033	0.407	0.15	0.047	0.138	0.066	0.098	0.7275	A5
3307	AGAM	AGAP001531	0	0	1	0	0	0	0	0	0.4633	A5
4267	AGAM	AGAP001561	0.135	0	0.626	0.133	0.018	0	0.059	0.029	0.2919	A5
3840	AGAM	AGAP001592	0	0	1	0	0	0	0	0	0.5639	A5
4054	AGAM	AGAP001621	0.141	0.048	0.65	0.054	0.022	0.033	0.052	0	0.5299	A5
3131	AGAM	AGAP001625	0	0	1	0	0	0	0	0	0.6873	A5
1540	AGAM	AGAP001627	0.025	0.022	0.767	0.001	0	0.18	0.005	0	0.8249	A5
4585	AGAM	AGAP001760	0.04	0.028	0.494	0.163	0.126	0.015	0.079	0.056	0.8413	A5
5721	AGAM	AGAP001823	0.025	0.015	0.598	0.087	0.243	0.011	0.008	0.013	0.7328	A5
963	AGAM	AGAP001943	0	0	0.866	0	0	0	0.134	0	0.6039	A5
1911	AGAM	AGAP002016	0.063	0.079	0.366	0.074	0.156	0.047	0.089	0.127	0.6674	A5
3471	AGAM	AGAP002136	0.049	0.023	0.509	0.365	0.022	0	0.033	0	0.3272	A5
1843	AGAM	AGAP002200	0.196	0	0.804	0	0	0	0	0	0.6013	A5
4321	AGAM	AGAP002227	0.049	0.042	0.499	0.145	0.054	0.051	0.09	0.071	0.6524	A5
5997	AGAM	AGAP002239	0.108	0.028	0.518	0.248	0.037	0	0.028	0.033	0.4593	A5
252	AGAM	AGAP002243	0.08	0.077	0.223	0.173	0.116	0.106	0.09	0.136	0.5915	A5
5680	AGAM	AGAP002247	0	0	1	0	0	0	0	0	0.7236	A5
645	AGAM	AGAP002278	0.148	0	0.377	0.184	0.083	0	0.115	0.093	0.6588	A5
1295	AGAM	AGAP002324	0	0	0.919	0.049	0.032	0	0	0	0.5938	A5
2509	AGAM	AGAP002347	0.056	0.078	0.364	0.059	0.077	0.138	0.185	0.044	0.6165	A5
2181	AGAM	AGAP002383	0.029	0.014	0.525	0.343	0.017	0.036	0.036	0	0.5702	A5
1185	AGAM	AGAP002397	0	0	1	0	0	0	0	0	0.628	A5
982	AGAM	AGAP002467	0	0	0.582	0.202	0	0	0.216	0	0.705	A5
5398	AGAM	AGAP002473	0.053	0.068	0.522	0.11	0.137	0.025	0.047	0.038	0.8819	A5
604	AGAM	AGAP002493	0	0	0.757	0.074	0.007	0.009	0.153	0	0.4409	A5
4204	AGAM	AGAP002536	0.045	0.101	0.68	0.104	0.018	0.014	0	0.039	0.559	A5
2075	AGAM	AGAP002587	0	0	1	0	0	0	0	0	0.423	A5
3375	AGAM	AGAP002659	0.032	0.022	0.625	0.169	0.064	0.022	0.024	0.042	0.3284	A5
1544	AGAM	AGAP002718	0	0	1	0	0	0	0	0	0.4767	A5
3845	AGAM	AGAP002884	0.016	0.011	0.5	0.055	0.029	0.102	0.263	0.024	0.9827	A5
1884	AGAM	AGAP002895	0.073	0.075	0.477	0	0.058	0.147	0.095	0.074	0.5862	A5
4740	AGAM	AGAP002962	0.016	0.012	0.69	0.053	0.051	0.02	0.118	0.039	0.4369	A5
4970	AGAM	AGAP002997	0	0	1	0	0	0	0	0	0.6915	A5
78	AGAM	AGAP003021	0.045	0.089	0.347	0.107	0.181	0.101	0.067	0.064	0.8902	A5
2503	AGAM	AGAP003051	0	0	0.54	0.393	0	0	0	0.067	0.5984	A5
6560	AGAM	AGAP003176	0.013	0.007	0.567	0.389	0.025	0	0	0	0.7123	A5
3876	AGAM	AGAP003200	0.155	0.087	0.362	0	0.05	0.102	0.074	0.171	0.7686	A5
764	AGAM	AGAP003205	0	0	1	0	0	0	0	0	0.508	A5
216	AGAM	AGAP003221	0.119	0.038	0.522	0.084	0.024	0.009	0.099	0.105	0.5837	A5
2127	AGAM	AGAP003371	0	0	1	0	0	0	0	0	0.6093	A5
4923	AGAM	AGAP003415	0.099	0.101	0.291	0.086	0.063	0.19	0.088	0.081	0.5818	A5
3776	AGAM	AGAP003430	0.045	0.092	0.462	0.101	0.16	0.024	0.063	0.053	0.3827	A5
1571	AGAM	AGAP003587	0	0	0.968	0.027	0	0.005	0	0	0.641	A5
1477	AGAM	AGAP003652	0.167	0.102	0.25	0.094	0.093	0.068	0.061	0.166	0.7942	A5
523	AGAM	AGAP003695	0.018	0.013	0.862	0.094	0.014	0	0	0	0.2491	A5
3547	AGAM	AGAP003798	0.082	0.049	0.475	0	0.074	0.137	0.125	0.058	0.5284	A5
2384	AGAM	AGAP003863	0	0	0.777	0	0.223	0	0	0	0.5045	A5
5639	AGAM	AGAP003879	0.04	0.024	0.498	0.131	0.154	0.021	0.105	0.027	0.3657	A5
3787	AGAM	AGAP003889	0.04	0.025	0.694	0.032	0.023	0.091	0.061	0.033	0.4838	A5
2315	AGAM	AGAP004023	0	0.097	0.416	0.17	0.099	0	0.087	0.131	0.4832	A5
145	AGAM	AGAP004066	0	0	1	0	0	0	0	0	0.7025	A5
2280	AGAM	AGAP004175	0.027	0.054	0.412	0.072	0.072	0.206	0.104	0.053	0.6318	A5
1966	AGAM	AGAP004195	0.151	0.014	0.7	0.07	0.039	0	0.009	0.017	0.5743	A5
1026	AGAM	AGAP004256	0.028	0.052	0.489	0.093	0.042	0.038	0.241	0.019	0.3275	A5
889	AGAM	AGAP004394	0.021	0.024	0.54	0.097	0.041	0.073	0.18	0.024	0.6694	A5
2186	AGAM	AGAP004510	0	0	1	0	0	0	0	0	0.6743	A5
3026	AGAM	AGAP004591	0.092	0.073	0.546	0.011	0.031	0.06	0.158	0.028	0.5753	A5
216	AGAM	AGAP004603	0.035	0.037	0.606	0.117	0.018	0.015	0.156	0.016	0.5131	A5
3200	AGAM	AGAP004612	0.082	0.109	0.603	0.084	0.028	0.055	0.028	0.012	0.4118	A5
4825	AGAM	AGAP004645	0	0	1	0	0	0	0	0	0.7622	A5
5176	AGAM	AGAP005121	0.092	0.114	0.322	0.147	0.144	0.051	0	0.129	0.4526	A5
1565	AGAM	AGAP005143	0	0	1	0	0	0	0	0	0.4107	A5
4154	AGAM	AGAP005160	0.098	0.085	0.258	0.126	0.095	0.113	0.154	0.071	0.8792	A5
3818	AGAM	AGAP005203	0.068	0.035	0.617	0.176	0.058	0.005	0.026	0.016	0.2823	A5
641	AGAM	AGAP005290	0	0	1	0	0	0	0	0	0.2834	A5
3045	AGAM	AGAP005352	0	0	1	0	0	0	0	0	0.5029	A5
3353	AGAM	AGAP005392	0	0	1	0	0	0	0	0	0.482	A5
4138	AGAM	AGAP005393	0	0	1	0	0	0	0	0	0.9531	A5
1223	AGAM	AGAP005531	0.066	0.045	0.347	0.109	0.152	0.073	0.068	0.14	0.5441	A5
1413	AGAM	AGAP005655	0.129	0.063	0.348	0.182	0.106	0.015	0.02	0.137	0.4143	A5
1045	AGAM	AGAP005731	0	0	1	0	0	0	0	0	0.6124	A5
506	AGAM	AGAP005777	0	0	0.759	0	0	0	0.241	0	0.6696	A5
3203	AGAM	AGAP005782	0.106	0.115	0.239	0.083	0.112	0.167	0.08	0.098	0.7359	A5
4280	AGAM	AGAP005824	0.091	0.065	0.332	0.149	0.147	0.041	0.057	0.119	0.4364	A5
2055	AGAM	AGAP005956	0.114	0.037	0.494	0.285	0.029	0	0.04	0	0.5216	A5
5116	AGAM	AGAP006040	0	0	0.652	0.159	0.047	0.142	0	0	0.4588	A5
4939	AGAM	AGAP006100	0.028	0.041	0.498	0.075	0.061	0.183	0.033	0.081	0.3128	A5
4567	AGAM	AGAP006132	0	0	1	0	0	0	0	0	0.3897	A5
515	AGAM	AGAP006339	0	0	0.698	0	0.302	0	0	0	0.2507	A5
5149	AGAM	AGAP006349	0	0	0.959	0.027	0.013	0	0	0	0.4259	A5
1050	AGAM	AGAP006364	0.129	0.087	0.309	0.071	0.141	0.056	0.06	0.146	0.6093	A5
5833	AGAM	AGAP006389	0.043	0.086	0.317	0.129	0.194	0.048	0.126	0.057	0.7684	A5
4557	AGAM	AGAP006518	0.087	0.069	0.278	0.101	0.063	0.115	0.185	0.102	0.8209	A5
6469	AGAM	AGAP006521	0	0	0.581	0.372	0.02	0	0.027	0	0.5182	A5
3998	AGAM	AGAP006533	0.099	0.087	0.272	0.087	0.146	0.138	0.035	0.136	0.4636	A5
4683	AGAM	AGAP006576	0.025	0.029	0.675	0.188	0.039	0.016	0.009	0.019	0.513	A5
643	AGAM	AGAP006623	0.122	0.103	0.221	0.138	0.161	0.081	0.082	0.09	0.5684	A5
895	AGAM	AGAP006638	0	0.004	0.959	0.002	0.023	0	0.004	0.008	0.5674	A5
1395	AGAM	AGAP006645	0.06	0.034	0.432	0.164	0.157	0.035	0.051	0.068	0.3514	A5
2364	AGAM	AGAP006646	0	0	1	0	0	0	0	0	0.6487	A5
639	AGAM	AGAP006648	0.099	0.096	0.286	0.201	0.07	0.091	0.095	0.062	0.6905	A5
4656	AGAM	AGAP006651	0.083	0	0.463	0.084	0.078	0.129	0	0.163	0.4313	A5
3613	AGAM	AGAP006670	0.087	0.115	0.73	0.018	0.022	0	0.028	0	0.4377	A5
3921	AGAM	AGAP006699	0	0	1	0	0	0	0	0	0.4679	A5
3808	AGAM	AGAP006719	0.127	0.083	0.353	0.176	0.077	0.066	0.073	0.046	0.4696	A5
637	AGAM	AGAP006736	0	0	1	0	0	0	0	0	0.3235	A5
4258	AGAM	AGAP006740	0.074	0.142	0.45	0.139	0.08	0.049	0.039	0.027	0.4113	A5
2993	AGAM	AGAP006767	0.066	0.021	0.651	0.184	0.035	0	0	0.044	0.5284	A5
6607	AGAM	AGAP006820	0	0	1	0	0	0	0	0	0.4405	A5
5357	AGAM	AGAP006824	0	0	1	0	0	0	0	0	0.4752	A5
5424	AGAM	AGAP006964	0.036	0.012	0.589	0.044	0.01	0.185	0.124	0	0.3923	A5
517	AGAM	AGAP007103	0.056	0.07	0.382	0.273	0.088	0.048	0.021	0.062	0.5608	A5
401	AGAM	AGAP007307	0.132	0.045	0.564	0.044	0.181	0	0	0.034	0.8146	A5
1220	AGAM	AGAP007423	0	0	0.776	0.038	0	0.1	0.086	0	0.355	A5
6006	AGAM	AGAP007553	0.138	0.086	0.348	0.03	0.232	0	0.039	0.127	0.43	A5
1324	AGAM	AGAP007586	0.095	0.099	0.217	0.1	0.119	0.182	0.097	0.092	0.6528	A5
989	AGAM	AGAP007587	0	0	0.626	0	0	0.202	0.172	0	0.6141	A5
1772	AGAM	AGAP007619	0.01	0.011	0.589	0.228	0.045	0.069	0.013	0.036	0.6612	A5
3729	AGAM	AGAP007643	0.076	0.105	0.322	0.106	0.107	0.113	0.17	0	0.9355	A5
4308	AGAM	AGAP007654	0	0	0.735	0	0	0	0.265	0	0.7721	A5
2661	AGAM	AGAP007743	0	0	1	0	0	0	0	0	0.6008	A5
3183	AGAM	AGAP007790	0.079	0.01	0.502	0.277	0.031	0.004	0.047	0.05	0.4268	A5
707	AGAM	AGAP007796	0.066	0.115	0.777	0.012	0	0	0	0.031	0.651	A5
6597	AGAM	AGAP007868	0.1	0.049	0.378	0.208	0.029	0.04	0.135	0.061	0.672	A5
3326	AGAM	AGAP007889	0	0	0.733	0	0	0	0.267	0	0.5019	A5
2879	AGAM	AGAP007911	0.145	0.097	0.248	0.086	0.177	0.074	0.062	0.111	0.4443	A5
265	AGAM	AGAP007917	0.085	0.148	0.248	0.123	0.143	0.06	0.074	0.12	0.5649	A5
222	AGAM	AGAP007918	0.144	0.041	0.752	0.02	0.031	0.002	0.009	0.001	0.6524	A5
1161	AGAM	AGAP007926	0.029	0.064	0.495	0.176	0.062	0.063	0.084	0.025	0.6478	A5
2606	AGAM	AGAP007977	0.068	0.12	0.228	0.157	0.155	0.099	0.091	0.081	0.5945	A5
3245	AGAM	AGAP008285	0	0	1	0	0	0	0	0	0.5342	A5
2555	AGAM	AGAP008310	0	0.124	0.744	0.131	0	0	0	0	0.3905	A5
6094	AGAM	AGAP008399	0	0	1	0	0	0	0	0	0.2201	A5
4361	AGAM	AGAP008408	0.03	0.072	0.791	0.057	0	0	0.05	0	0.31	A5
1928	AGAM	AGAP008532	0.079	0.033	0.354	0.075	0.162	0.11	0.057	0.13	0.6409	A5
622	AGAM	AGAP008585	0.093	0.126	0.377	0.231	0.11	0	0.025	0.037	0.3708	A5
1895	AGAM	AGAP008593	0	0	0.985	0	0.015	0	0	0	0.2649	A5
426	AGAM	AGAP008632	0.109	0.002	0.554	0.31	0.009	0.014	0.001	0	0.7885	A5
897	AGAM	AGAP008667	0	0	1	0	0	0	0	0	0.5401	A5
1101	AGAM	AGAP008813	0.106	0.086	0.354	0.124	0.066	0.052	0.057	0.155	0.3697	A5
2032	AGAM	AGAP008821	0.069	0.069	0.493	0.155	0.081	0.058	0.027	0.048	0.6261	A5
6064	AGAM	AGAP008905	0	0	1	0	0	0	0	0	0.3254	A5
4718	AGAM	AGAP008930	0	0	0.569	0.227	0	0.098	0	0.106	0.2742	A5
1099	AGAM	AGAP008940	0.088	0.029	0.746	0.137	0	0	0	0	0.7337	A5
447	AGAM	AGAP009036	0	0	1	0	0	0	0	0	0.5786	A5
2653	AGAM	AGAP009114	0.079	0.043	0.461	0.105	0.082	0.046	0.114	0.07	0.437	A5
2015	AGAM	AGAP009443	0.067	0.044	0.46	0.034	0.094	0	0.02	0.282	0.6542	A5
4484	AGAM	AGAP009524	0.034	0.069	0.282	0.114	0.154	0.088	0.132	0.127	0.6244	A5
1296	AGAM	AGAP009560	0	0	0.639	0	0.361	0	0	0	0.4649	A5
4836	AGAM	AGAP009668	0.094	0	0.564	0.197	0	0	0.145	0	0.3188	A5
2117	AGAM	AGAP009733	0	0	0.873	0.127	0	0	0	0	0.4805	A5
927	AGAM	AGAP009739	0.026	0.028	0.512	0.2	0.045	0.04	0.125	0.024	0.7837	A5
2897	AGAM	AGAP009770	0	0	0.868	0	0.132	0	0	0	0.5057	A5
6657	AGAM	AGAP010003	0	0.045	0.955	0	0	0	0	0	0.448	A5
1863	AGAM	AGAP010025	0.064	0.065	0.319	0.085	0.115	0.217	0.09	0.045	0.851	A5
701	AGAM	AGAP010048	0.004	0.023	0.969	0	0.004	0	0	0	0.6579	A5
3964	AGAM	AGAP010073	0.037	0.032	0.567	0.019	0.032	0.074	0.057	0.182	0.5108	A5
2009	AGAM	AGAP010083	0	0	1	0	0	0	0	0	0.268	A5
1662	AGAM	AGAP010167	0	0	0.856	0	0	0	0.144	0	0.6473	A5
2418	AGAM	AGAP010229	0.041	0	0.697	0.262	0	0	0	0	0.7176	A5
2213	AGAM	AGAP010596	0.014	0.005	0.676	0.03	0.261	0.014	0.001	0	0.4704	A5
738	AGAM	AGAP010676	0.075	0.045	0.57	0	0.13	0.16	0.02	0	0.2853	A5
3481	AGAM	AGAP010696	0	0.158	0.564	0	0	0	0	0.278	0.4966	A5
1337	AGAM	AGAP010701	0.019	0.011	0.423	0.139	0.203	0.013	0.021	0.172	0.4913	A5
3249	AGAM	AGAP010794	0.013	0.011	0.659	0.213	0.057	0.009	0.003	0.035	0.5149	A5
2684	AGAM	AGAP010843	0	0	0.713	0.287	0	0	0	0	0.53	A5
2666	AGAM	AGAP010851	0	0	1	0	0	0	0	0	0.4635	A5
2114	AGAM	AGAP010854	0	0	0.557	0.246	0.008	0	0.188	0	0.4218	A5
1578	AGAM	AGAP010892	0.027	0.018	0.698	0.01	0.152	0.001	0.07	0.024	0.7421	A5
875	AGAM	AGAP010985	0	0	0.804	0.105	0	0	0.091	0	0.3171	A5
3543	AGAM	AGAP011061	0.018	0.012	0.861	0.054	0.02	0.029	0.006	0	0.5556	A5
6830	AGAM	AGAP011064	0.114	0.054	0.301	0.097	0.102	0.071	0.076	0.186	0.2513	A5
1276	AGAM	AGAP011092	0.114	0.115	0.2	0.133	0.135	0.074	0.092	0.138	0.6577	A5
2748	AGAM	AGAP011172	0.068	0.027	0.336	0.206	0.091	0.035	0.042	0.196	0.6633	A5
3286	AGAM	AGAP011300	0.135	0.069	0.31	0.138	0.09	0.054	0.093	0.112	0.6044	A5
797	AGAM	AGAP011322	0.002	0	0.814	0.164	0.017	0	0.003	0	0.4388	A5
742	AGAM	AGAP011369	0.026	0.012	0.695	0.225	0.023	0	0	0.019	0.5168	A5
937	AGAM	AGAP011384	0	0.085	0.76	0	0	0	0.155	0	0.4146	A5
792	AGAM	AGAP011421	0	0	1	0	0	0	0	0	0.5861	A5
2301	AGAM	AGAP011426	0	0	0.949	0.002	0.038	0	0.005	0.006	0.5449	A5
2556	AGAM	AGAP011568	0.091	0.106	0.28	0.113	0.082	0.11	0.093	0.127	0.3067	A5
1972	AGAM	AGAP011689	0	0	1	0	0	0	0	0	0.611	A5
3897	AGAM	AGAP011693	0	0	1	0	0	0	0	0	0.2885	A5
3240	AGAM	AGAP011767	0.049	0	0.498	0.094	0.097	0.085	0.116	0.06	0.5782	A5
3270	AGAM	AGAP011801	0.045	0.035	0.339	0.062	0.116	0.161	0.118	0.124	0.3357	A5
5879	AGAM	AGAP011832	0.149	0.082	0.271	0.154	0.133	0.048	0.024	0.138	0.551	A5
833	AGAM	AGAP011940	0.081	0.079	0.683	0	0.019	0.113	0.018	0.007	0.6865	A5
642	AGAM	AGAP012064	0	0	0.514	0.283	0	0	0.203	0	0.4854	A5
2912	AGAM	AGAP012189	0.174	0.043	0.56	0.086	0.029	0.032	0.058	0.018	0.5184	A5
4218	AGAM	AGAP012354	0	0	1	0	0	0	0	0	0.7301	A5
3423	AGAM	AGAP009510	0.106	0.081	0.337	0.089	0.072	0.075	0.116	0.124	0.7508	A5
d21	AGAM	AGAP006541	0	0	0.872	0.128	0	0	0	0	0.4269	A5
6966	AGAM	AGAP007601	0	0	1	0	0	0	0	0	0.3991	A5
7037	AGAM	AGAP007818	0	0.012	0.972	0	0.011	0	0.005	0	0.3686	A5
7066	AGAM	AGAP000724	0	0	0.598	0.402	0	0	0	0	0.1942	A5
7114	AGAM	AGAP005840	0	0	1	0	0	0	0	0	0.1971	A5
7182	AGAM	AGAP006546	0	0	0.718	0.148	0.134	0	0	0	0.1848	A5
7621	AGAM	AGAP001346	0.017	0	0.811	0.157	0.016	0	0	0	0.2701	A5
7642	AGAM	AGAP002328	0.006	0	0.639	0.008	0.342	0	0.003	0.002	0.2908	A5
7751	AGAM	AGAP010625	0	0	1	0	0	0	0	0	0.2035	A5
3629	AGAM	AGAP002319	0	0	1	0	0	0	0	0	0.574	A5
1255	AGAM	AGAP010975	0.001	0	0.953	0.008	0.028	0	0.006	0.004	0.4298	A5
1649	AGAM	AGAP000143	0	0	0	0.933	0	0.067	0	0	0.3872	A6
2856	AGAM	AGAP000188	0	0	0	1	0	0	0	0	0.7479	A6
5008	AGAM	AGAP000295	0.063	0.052	0.176	0.545	0.084	0	0	0.08	0.5537	A6
5368	AGAM	AGAP000297	0	0	0	1	0	0	0	0	0.5663	A6
2209	AGAM	AGAP000365	0	0	0	1	0	0	0	0	0.3651	A6
4270	AGAM	AGAP000367	0.014	0.007	0.146	0.791	0.022	0.007	0.005	0.009	0.5946	A6
3735	AGAM	AGAP000377	0	0	0	1	0	0	0	0	0.2754	A6
5884	AGAM	AGAP000383	0	0	0	1	0	0	0	0	0.4035	A6
5855	AGAM	AGAP000432	0	0	0	1	0	0	0	0	0.5	A6
156	AGAM	AGAP000550	0	0	0	1	0	0	0	0	0.604	A6
366	AGAM	AGAP000579	0	0	0	1	0	0	0	0	0.4916	A6
6592	AGAM	AGAP000663	0.014	0	0.119	0.679	0.012	0.152	0.025	0	0.6915	A6
1325	AGAM	AGAP000717	0.099	0	0.043	0.677	0.181	0	0	0	0.6054	A6
4174	AGAM	AGAP000771	0	0	0	1	0	0	0	0	0.696	A6
5327	AGAM	AGAP001030	0.115	0.124	0.2	0.484	0.077	0	0	0	0.2872	A6
144	AGAM	AGAP001205	0	0	0	1	0	0	0	0	0.4517	A6
4662	AGAM	AGAP001212	0.059	0.018	0.013	0.621	0.274	0	0.015	0	0.3885	A6
2804	AGAM	AGAP001283	0.059	0	0.062	0.879	0	0	0	0	0.6202	A6
6783	AGAM	AGAP001638	0	0.017	0.006	0.977	0	0	0	0	0.3282	A6
2095	AGAM	AGAP001699	0	0.1	0	0.856	0	0.044	0	0	0.5517	A6
1210	AGAM	AGAP002055	0	0	0	0.98	0.02	0	0	0	0.5251	A6
1295	AGAM	AGAP002093	0.149	0.081	0	0.603	0	0	0	0.167	0.6383	A6
2547	AGAM	AGAP002323	0	0	0	1	0	0	0	0	0.3878	A6
5939	AGAM	AGAP002415	0.006	0.004	0.144	0.509	0.011	0.003	0.006	0.316	0.3172	A6
1752	AGAM	AGAP002913	0	0	0	1	0	0	0	0	0.6738	A6
5542	AGAM	AGAP003132	0.088	0.056	0.047	0.425	0	0.116	0.191	0.077	0.2318	A6
764	AGAM	AGAP003206	0.068	0.061	0.142	0.591	0	0	0.098	0.04	0.6789	A6
4023	AGAM	AGAP003536	0	0	0.189	0.486	0	0.133	0.191	0	0.6345	A6
4216	AGAM	AGAP003806	0.125	0.078	0.182	0.337	0.049	0.029	0.159	0.041	0.5479	A6
2414	AGAM	AGAP004358	0	0	0	1	0	0	0	0	0.5767	A6
2026	AGAM	AGAP004775	0.078	0.057	0.127	0.578	0.068	0.039	0.031	0.022	0.6367	A6
3138	AGAM	AGAP004880	0.042	0	0	0.877	0	0	0	0.081	0.7711	A6
1809	AGAM	AGAP005381	0.054	0.136	0.049	0.417	0	0.044	0.25	0.051	0.531	A6
3371	AGAM	AGAP005524	0.021	0.011	0.053	0.669	0.027	0.066	0.072	0.082	0.3744	A6
117	AGAM	AGAP006107	0.084	0.039	0.168	0.391	0.013	0.024	0.266	0.015	0.5956	A6
4914	AGAM	AGAP006180	0	0	0	1	0	0	0	0	0.087	A6
3009	AGAM	AGAP006414	0.005	0	0.052	0.917	0.022	0	0.004	0	0.4514	A6
6463	AGAM	AGAP006547	0	0	0	1	0	0	0	0	0.2047	A6
2627	AGAM	AGAP006793	0.034	0	0	0.945	0.021	0	0	0	0.1635	A6
2727	AGAM	AGAP007027	0	0	0.111	0.676	0	0.143	0	0.071	0.5186	A6
1083	AGAM	AGAP007367	0	0	0	1	0	0	0	0	0.7383	A6
2124	AGAM	AGAP007390	0.029	0.038	0.094	0.653	0.046	0.042	0.058	0.039	0.4368	A6
5998	AGAM	AGAP007460	0.209	0.106	0	0.643	0.043	0	0	0	0.6588	A6
3559	AGAM	AGAP007550	0.123	0.103	0	0.628	0.104	0	0	0.042	0.3367	A6
2288	AGAM	AGAP007581	0	0	0	1	0	0	0	0	0.4574	A6
6439	AGAM	AGAP007612	0.011	0	0.006	0.953	0.022	0	0.007	0	0.2908	A6
1218	AGAM	AGAP007718	0	0	0.111	0.562	0.014	0.223	0.091	0	0.3281	A6
5943	AGAM	AGAP007974	0.072	0.034	0.131	0.587	0.023	0	0.113	0.039	0.8889	A6
5503	AGAM	AGAP008113	0.18	0.151	0.005	0.53	0.032	0.008	0.085	0.009	0.4366	A6
532	AGAM	AGAP008176	0	0	0.045	0.648	0	0	0.307	0	0.4064	A6
5456	AGAM	AGAP008442	0	0	0	1	0	0	0	0	0.4516	A6
3563	AGAM	AGAP009095	0	0.125	0.14	0.735	0	0	0	0	0.5031	A6
4594	AGAM	AGAP009433	0.201	0	0	0.799	0	0	0	0	0.3121	A6
1445	AGAM	AGAP009693	0.046	0.109	0	0.446	0	0.108	0.263	0.027	0.749	A6
5658	AGAM	AGAP009738	0.041	0.033	0.105	0.44	0.042	0.133	0.172	0.034	0.68	A6
1206	AGAM	AGAP009907	0.042	0.035	0.086	0.431	0.059	0.151	0.178	0.018	0.5573	A6
895	AGAM	AGAP010042	0.018	0.06	0.016	0.804	0.02	0	0.073	0.009	0.4927	A6
3559	AGAM	AGAP010052	0.06	0.136	0	0.507	0.131	0	0	0.165	0.5769	A6
4506	AGAM	AGAP010142	0.095	0.115	0.112	0.447	0.018	0.004	0	0.209	0.4772	A6
1051	AGAM	AGAP010383	0.002	0	0.063	0.932	0.004	0	0	0	0.5317	A6
4733	AGAM	AGAP010404	0.081	0.026	0.158	0.372	0.011	0.053	0.116	0.184	0.6284	A6
322	AGAM	AGAP010687	0.056	0.072	0.165	0.505	0	0.027	0.122	0.052	0.5561	A6
6219	AGAM	AGAP011282	0	0	0.082	0.918	0	0	0	0	0.3215	A6
6052	AGAM	AGAP011294	0.067	0.006	0.012	0.811	0.092	0	0.013	0	0.2707	A6
2966	AGAM	AGAP011402	0	0	0	0.917	0	0	0.083	0	0.6638	A6
1111	AGAM	AGAP011650	0	0	0.118	0.807	0	0	0.075	0	0.3276	A6
151	AGAM	AGAP012070	0	0	0	1	0	0	0	0	0.6102	A6
583	AGAM	AGAP012115	0	0.033	0.053	0.427	0.093	0.167	0.063	0.163	0.8102	A6
3842	AGAM	AGAP012445	0.024	0.057	0.159	0.64	0.027	0	0.018	0.074	0.5343	A6
1809	AGAM	AGAP012453	0	0	0	1	0	0	0	0	0.4343	A6
2617	AGAM	AGAP003719	0.059	0.037	0.131	0.304	0.11	0.067	0.111	0.18	0.7169	A6
d17	AGAM	AGAP003220	0.079	0.068	0.148	0.592	0.081	0.033	0	0	0.4316	A6
6896	AGAM	AGAP009798	0	0.079	0.1	0.621	0.149	0	0.033	0.019	0.3889	A6
6912	AGAM	AGAP007302	0.099	0.118	0.153	0.505	0.015	0.021	0	0.088	0.6737	A6
6984	AGAM	AGAP006974	0.009	0.007	0.015	0.957	0.012	0	0	0	0.298	A6
7080	AGAM	AGAP010479	0.02	0.011	0.039	0.687	0.02	0.006	0.218	0	0.2138	A6
7103	AGAM	AGAP011643	0	0	0	1	0	0	0	0	0.2193	A6
7626	AGAM	AGAP000570	0.012	0.004	0.013	0.957	0.012	0	0.003	0	0.3136	A6
8112	AGAM	AGAP002852	0	0	0.008	0.992	0	0	0	0	0.3353	A6
2830	AGAM	AGAP002425	0.038	0.004	0.141	0.723	0.075	0	0.011	0.008	0.4952	A6
143	AGAM	AGAP000195	0	0	0.48	0.52	0	0	0	0	0.8834	A7
4293	AGAM	AGAP000682	0.162	0	0.336	0.339	0.163	0	0	0	0.6025	A7
4600	AGAM	AGAP001313	0.053	0.039	0.22	0.373	0.093	0.12	0.033	0.069	0.8298	A7
5069	AGAM	AGAP001321	0.053	0.037	0.253	0.347	0.083	0.113	0.076	0.039	0.5419	A7
2186	AGAM	AGAP001477	0	0	0.234	0.766	0	0	0	0	0.4326	A7
3176	AGAM	AGAP002037	0	0	0.33	0.67	0	0	0	0	0.5124	A7
1003	AGAM	AGAP002071	0.108	0.061	0.206	0.369	0.101	0.031	0.033	0.091	0.6384	A7
2168	AGAM	AGAP002329	0	0	0.405	0.361	0.037	0.09	0.041	0.067	0.3697	A7
400	AGAM	AGAP002371	0	0	0.224	0.431	0.2	0	0.145	0	0.4968	A7
3201	AGAM	AGAP002393	0.048	0.04	0.188	0.41	0.058	0.143	0.063	0.05	0.6396	A7
4408	AGAM	AGAP002440	0.091	0.107	0.174	0.212	0.155	0.062	0.156	0.043	0.9895	A7
5621	AGAM	AGAP002524	0	0	0.321	0.393	0	0	0.175	0.111	0.45	A7
538	AGAM	AGAP002891	0.107	0	0.45	0.444	0	0	0	0	0.7197	A7
4511	AGAM	AGAP003099	0.061	0.026	0.343	0.507	0.034	0.002	0.02	0.008	0.4412	A7
5468	AGAM	AGAP003212	0	0	0.27	0.488	0.058	0.078	0.106	0	0.5056	A7
3559	AGAM	AGAP003289	0.021	0.002	0.271	0.666	0.012	0.015	0.002	0.01	0.5063	A7
2584	AGAM	AGAP003475	0.059	0.033	0.336	0.319	0.041	0.128	0.019	0.066	0.5571	A7
2595	AGAM	AGAP003490	0.041	0.022	0.368	0.385	0.042	0	0.013	0.128	0.601	A7
838	AGAM	AGAP003623	0	0	0.434	0.346	0	0	0.165	0.056	0.7185	A7
647	AGAM	AGAP003738	0.026	0.031	0.238	0.706	0	0	0	0	0.4133	A7
1471	AGAM	AGAP004197	0.116	0.014	0.222	0.445	0.041	0.06	0.069	0.033	0.7759	A7
5082	AGAM	AGAP004629	0.043	0.027	0.293	0.382	0.073	0.112	0.045	0.025	0.8188	A7
2816	AGAM	AGAP004737	0.015	0	0.288	0.337	0.059	0.118	0.14	0.044	0.5873	A7
4874	AGAM	AGAP005585	0.016	0.033	0.169	0.512	0.124	0	0	0.145	0.5689	A7
3779	AGAM	AGAP005624	0.167	0.105	0.204	0.231	0.08	0.064	0.069	0.081	0.5271	A7
2822	AGAM	AGAP006121	0.087	0	0.29	0.445	0.158	0	0	0.021	0.3279	A7
5794	AGAM	AGAP006543	0.062	0.032	0.396	0.401	0.041	0.006	0.009	0.053	0.2953	A7
1162	AGAM	AGAP006642	0	0	0.436	0.564	0	0	0	0	0.5631	A7
1328	AGAM	AGAP006643	0	0	0.451	0.549	0	0	0	0	0.3165	A7
4181	AGAM	AGAP006647	0	0	0.462	0.538	0	0	0	0	0.3464	A7
1548	AGAM	AGAP006778	0	0	0.281	0.399	0.161	0	0.16	0	0.5934	A7
205	AGAM	AGAP007010	0.142	0.104	0.192	0.187	0.115	0.05	0.101	0.108	0.5287	A7
5806	AGAM	AGAP007121	0.101	0.034	0.264	0.375	0.021	0.099	0.085	0.021	0.6094	A7
1084	AGAM	AGAP007340	0.035	0.023	0.289	0.343	0.138	0.038	0.028	0.106	0.7261	A7
4880	AGAM	AGAP007860	0.097	0.132	0.243	0.324	0.056	0.06	0.044	0.043	0.4721	A7
2230	AGAM	AGAP008501	0.095	0.036	0.387	0.387	0.022	0.022	0.034	0.018	0.7349	A7
1916	AGAM	AGAP008557	0.266	0	0.25	0.484	0	0	0	0	0.5202	A7
4046	AGAM	AGAP008647	0.012	0	0.497	0.464	0.022	0	0.003	0.003	0.417	A7
1940	AGAM	AGAP009080	0.052	0.016	0.457	0.394	0.04	0	0.04	0	0.5086	A7
2302	AGAM	AGAP009265	0.043	0.033	0.334	0.281	0.063	0.121	0.111	0.014	0.5594	A7
1555	AGAM	AGAP009563	0.039	0.044	0.231	0.42	0.048	0.054	0.076	0.087	0.6795	A7
6290	AGAM	AGAP009583	0.082	0.096	0.235	0.46	0.021	0.044	0	0.062	0.4493	A7
3081	AGAM	AGAP010146	0	0	0.25	0.75	0	0	0	0	0.3995	A7
2273	AGAM	AGAP010152	0	0	0.395	0.336	0	0.127	0.142	0	0.2189	A7
1381	AGAM	AGAP010160	0.097	0.032	0.219	0.358	0.054	0.068	0.085	0.088	0.5916	A7
1476	AGAM	AGAP010162	0.01	0.011	0.473	0.448	0.019	0	0.04	0	0.5899	A7
1365	AGAM	AGAP010233	0.022	0.007	0.429	0.392	0.064	0.017	0.056	0.014	0.3885	A7
5364	AGAM	AGAP010471	0.005	0	0.34	0.627	0.025	0	0.003	0	0.6752	A7
5019	AGAM	AGAP010595	0.01	0.004	0.22	0.729	0.037	0	0	0	0.2275	A7
5530	AGAM	AGAP010598	0.005	0	0.303	0.675	0.013	0	0.003	0.002	0.5723	A7
6145	AGAM	AGAP010865	0.016	0.006	0.267	0.686	0.013	0	0	0.013	0.5865	A7
1439	AGAM	AGAP011098	0	0	0.381	0.577	0.019	0	0	0.023	0.4151	A7
2270	AGAM	AGAP011158	0.141	0.059	0.2	0.285	0.055	0.092	0.133	0.035	0.6286	A7
878	AGAM	AGAP011476	0.005	0	0.261	0.717	0.013	0	0.003	0.002	0.3711	A7
3754	AGAM	AGAP011634	0.163	0.066	0.254	0.327	0.046	0.022	0.03	0.092	0.5224	A7
1260	AGAM	AGAP012167	0.198	0.056	0.208	0.387	0.036	0.049	0.016	0.05	0.7204	A7
4250	AGAM	AGAP012247	0.206	0.055	0.33	0.287	0.121	0	0	0	0.4452	A7
1583	AGAM	AGAP012251	0.025	0.007	0.288	0.504	0.163	0.005	0.01	0	0.6811	A7
2869	AGAM	AGAP012261	0.043	0.021	0.218	0.371	0.158	0.025	0.093	0.071	0.7192	A7
3179	AGAM	AGAP012317	0	0	0.441	0.431	0	0	0	0.129	0.3341	A7
3179	AGAM	AGAP012425	0.007	0.003	0.421	0.548	0.013	0	0.007	0.002	0.3941	A7
3093	AGAM	AGAP010935	0.062	0.043	0.254	0.306	0.042	0.132	0.132	0.028	0.6311	A7
567	AGAM	AGAP005163	0	0	0.213	0.787	0	0	0	0	0.2891	A7
6925	AGAM	AGAP011560	0	0	0.352	0.618	0.02	0	0.01	0	0.2065	A7
7056	AGAM	AGAP007736	0	0	0.344	0.553	0.103	0	0	0	0.495	A7
7678	AGAM	AGAP002010	0	0	0.521	0.435	0.044	0	0	0	0.4124	A7
5848	AGAM	AGAP000086	0.126	0	0.157	0	0	0	0	0.718	0.5066	A8
680	AGAM	AGAP000107	0.016	0	0	0	0	0	0	0.984	0.5701	A8
1601	AGAM	AGAP000139	0	0	0	0	0	0	0	1	0.5692	A8
5409	AGAM	AGAP000270	0	0	0	0	0.194	0.212	0	0.595	0.311	A8
186	AGAM	AGAP000273	0.085	0.051	0.184	0.031	0.053	0.023	0.036	0.538	0.424	A8
1337	AGAM	AGAP000540	0	0	0.047	0	0.046	0.052	0	0.856	0.4876	A8
4005	AGAM	AGAP000713	0	0	0	0	0	0	0	1	0.489	A8
1506	AGAM	AGAP000754	0	0	0	0	0	0	0	1	0.3428	A8
4078	AGAM	AGAP000831	0	0	0	0	0	0	0	1	0.5455	A8
3653	AGAM	AGAP000843	0	0	0	0	0	0	0	1	0.6089	A8
316	AGAM	AGAP000927	0	0	0	0	0	0	0	1	0.8798	A8
5796	AGAM	AGAP001007	0.358	0	0	0	0	0	0	0.642	0.385	A8
5339	AGAM	AGAP001274	0.14	0.107	0.078	0.083	0.112	0.145	0.062	0.272	0.7919	A8
4658	AGAM	AGAP001545	0.119	0.093	0.071	0.058	0.105	0.141	0.031	0.383	0.6513	A8
5080	AGAM	AGAP001650	0.174	0.086	0.08	0.034	0.117	0.087	0.039	0.382	0.6478	A8
471	AGAM	AGAP001739	0.178	0	0	0	0	0	0	0.822	0.24	A8
2286	AGAM	AGAP002429	0.009	0.003	0	0	0.009	0	0	0.979	0.4373	A8
5817	AGAM	AGAP003025	0.145	0.074	0.049	0.073	0.136	0.143	0.049	0.33	0.6875	A8
6526	AGAM	AGAP003214	0	0	0	0	0	0.257	0	0.743	0.2267	A8
5236	AGAM	AGAP003539	0.032	0.017	0.025	0	0.038	0.242	0.019	0.627	0.4082	A8
3289	AGAM	AGAP003592	0.085	0.037	0.079	0.068	0.191	0.116	0.094	0.329	0.828	A8
2688	AGAM	AGAP003844	0	0	0	0	0	0	0	1	0.3839	A8
748	AGAM	AGAP004477	0.113	0.131	0.107	0.067	0.094	0.096	0.102	0.289	0.5519	A8
5404	AGAM	AGAP005131	0.115	0.07	0.038	0.06	0.138	0.149	0.074	0.356	0.8	A8
5027	AGAM	AGAP005234	0.109	0.114	0.078	0.033	0.005	0.058	0	0.604	0.4831	A8
4057	AGAM	AGAP005255	0	0	0	0	0	0	0	1	0.9367	A8
3336	AGAM	AGAP005581	0.173	0.122	0.13	0.044	0.066	0.105	0.008	0.353	0.6242	A8
3383	AGAM	AGAP005649	0.132	0.113	0.121	0.121	0.145	0	0.085	0.283	0.2526	A8
4704	AGAM	AGAP005684	0	0	0	0	0	0	0	1	0.3674	A8
3184	AGAM	AGAP005784	0	0	0	0	0	0	0	1	0.549	A8
3615	AGAM	AGAP006088	0.006	0.016	0.089	0	0	0	0.023	0.866	0.3787	A8
3057	AGAM	AGAP006260	0.373	0.099	0	0	0	0	0	0.528	0.432	A8
1602	AGAM	AGAP006426	0.309	0	0	0	0	0	0	0.691	0.6336	A8
5088	AGAM	AGAP006512	0.146	0.072	0.168	0.088	0.096	0	0	0.43	0.3231	A8
5586	AGAM	AGAP006771	0.12	0.052	0	0	0	0	0.159	0.669	0.1636	A8
987	AGAM	AGAP007050	0.105	0.065	0.108	0.069	0.156	0.099	0.064	0.336	0.7393	A8
6461	AGAM	AGAP007093	0	0	0.131	0	0	0	0.087	0.782	0.6587	A8
6703	AGAM	AGAP007157	0.126	0.061	0.052	0.093	0.096	0.14	0.073	0.357	0.9048	A8
512	AGAM	AGAP008331	0.086	0.139	0.047	0.032	0.11	0.03	0.044	0.512	0.5045	A8
1372	AGAM	AGAP008635	0.112	0.053	0.068	0.071	0.127	0.131	0.102	0.338	0.6154	A8
5753	AGAM	AGAP008762	0.052	0.02	0.07	0.028	0.035	0.017	0.057	0.72	0.6404	A8
6453	AGAM	AGAP009001	0	0	0	0	0	0	0	1	0.7768	A8
2137	AGAM	AGAP009189	0	0	0	0	0	0	0	1	0.4379	A8
868	AGAM	AGAP009438	0.088	0.029	0.06	0.043	0.159	0.19	0.035	0.396	0.5768	A8
3919	AGAM	AGAP009673	0.006	0.002	0.055	0.018	0.031	0.012	0.023	0.853	0.4432	A8
3109	AGAM	AGAP009699	0	0	0	0	0	0	0	1	0.8592	A8
3903	AGAM	AGAP009818	0.074	0.023	0.055	0.059	0.087	0.164	0.053	0.485	0.49	A8
4793	AGAM	AGAP010359	0	0	0	0	0	0	0	1	0.814	A8
2788	AGAM	AGAP010572	0.089	0.074	0.097	0.094	0.14	0.076	0.069	0.361	0.5321	A8
1551	AGAM	AGAP010575	0.198	0	0	0.19	0	0	0	0.612	0.802	A8
4340	AGAM	AGAP010720	0	0	0	0	0	0	0	1	0.6765	A8
5011	AGAM	AGAP011288	0.082	0.086	0.078	0.087	0.151	0.144	0.048	0.326	0.7882	A8
3939	AGAM	AGAP011777	0.095	0.038	0.066	0.06	0.157	0.088	0.105	0.391	0.6316	A8
4686	AGAM	AGAP012304	0.18	0.104	0	0.134	0	0.065	0	0.517	0.7717	A8
567	AGAM	AGAP008401	0.253	0.113	0	0	0.02	0.039	0	0.575	0.2294	A8
d17	AGAM	AGAP002181	0	0	0	0	0	0	0	1	0.3848	A8
7395	AGAM	AGAP009190	0	0	0	0	0	0	0	1	0.3871	A8
7650	AGAM	AGAP008116	0	0	0	0.061	0	0	0	0.939	0.2368	A8
2531	AGAM	AGAP000460	0	0	0	0	0	0	1	0	0.4494	A9
5449	AGAM	AGAP000469	0	0	0	0	0	0.428	0.572	0	0.2551	A9
5133	AGAM	AGAP000471	0	0	0	0	0	0	1	0	0.3345	A9
2998	AGAM	AGAP000662	0	0	0	0	0	0	1	0	0.4244	A9
2400	AGAM	AGAP000891	0	0	0	0	0	0	0.747	0.253	0.4915	A9
2164	AGAM	AGAP001103	0.034	0.116	0.063	0.037	0.02	0.276	0.409	0.045	0.7956	A9
1009	AGAM	AGAP001109	0	0	0	0	0.019	0.07	0.808	0.103	0.686	A9
415	AGAM	AGAP001140	0	0	0	0	0	0.17	0.83	0	0.4042	A9
1715	AGAM	AGAP001141	0.062	0.056	0.125	0	0.108	0.27	0.379	0	0.4678	A9
3277	AGAM	AGAP001144	0.098	0.06	0.204	0.044	0.061	0.089	0.384	0.062	0.6446	A9
568	AGAM	AGAP001150	0.054	0.125	0.161	0	0	0	0.558	0.102	0.4545	A9
2510	AGAM	AGAP001154	0.051	0.058	0.102	0.032	0.05	0.179	0.428	0.099	0.8238	A9
10	AGAM	AGAP001157	0.108	0.125	0.142	0.106	0.059	0.072	0.298	0.09	0.5564	A9
4256	AGAM	AGAP001177	0	0	0	0	0	0	1	0	0.5141	A9
2939	AGAM	AGAP001179	0	0	0	0	0	0	1	0	0.4142	A9
5354	AGAM	AGAP001207	0.046	0.066	0.147	0.039	0.028	0.139	0.49	0.045	0.43	A9
122	AGAM	AGAP001209	0	0	0	0	0	0	0.768	0.232	0.5215	A9
2812	AGAM	AGAP001214	0	0.107	0.098	0	0	0.26	0.536	0	0.6936	A9
5571	AGAM	AGAP001229	0	0	0.012	0	0.008	0.083	0.897	0	0.8739	A9
6078	AGAM	AGAP001268	0.046	0.069	0.046	0.024	0.035	0.281	0.433	0.066	0.3274	A9
549	AGAM	AGAP001271	0	0	0	0	0	0	1	0	0.3304	A9
1520	AGAM	AGAP001273	0.005	0	0.017	0.003	0	0.017	0.958	0	0.7442	A9
5608	AGAM	AGAP001275	0	0	0	0	0.099	0	0.901	0	0.3529	A9
4719	AGAM	AGAP001278	0	0	0	0	0	0	1	0	0.8084	A9
911	AGAM	AGAP001293	0	0	0	0	0	0	1	0	0.3195	A9
3109	AGAM	AGAP001294	0.191	0	0	0	0	0	0.809	0	0.4663	A9
44	AGAM	AGAP001296	0.016	0	0.038	0.024	0.011	0.064	0.83	0.018	0.5974	A9
5498	AGAM	AGAP001300	0.042	0.068	0.092	0.033	0.035	0.122	0.563	0.046	0.3708	A9
3342	AGAM	AGAP001307	0.074	0.058	0.059	0.055	0.065	0.073	0.586	0.03	0.6139	A9
831	AGAM	AGAP001330	0	0	0.027	0	0	0	0.973	0	0.4336	A9
5825	AGAM	AGAP001335	0.012	0.009	0.032	0.012	0.021	0.092	0.818	0.004	0.9775	A9
1408	AGAM	AGAP001337	0	0	0	0	0	0	1	0	0.4897	A9
360	AGAM	AGAP001338	0.155	0.062	0.079	0	0.089	0.046	0.411	0.158	0.4882	A9
2576	AGAM	AGAP001339	0	0	0	0	0	0	1	0	0.3455	A9
5582	AGAM	AGAP001342	0	0.048	0.078	0	0.056	0.096	0.722	0	0.3514	A9
1076	AGAM	AGAP001363	0.148	0.085	0.057	0.029	0.111	0.134	0.31	0.127	0.7419	A9
3586	AGAM	AGAP001367	0	0	0	0	0	0	1	0	0.5562	A9
5880	AGAM	AGAP001372	0.015	0.045	0.063	0.037	0.03	0.077	0.643	0.089	0.393	A9
4653	AGAM	AGAP001388	0.012	0.011	0.009	0	0.017	0.015	0.936	0	0.451	A9
5756	AGAM	AGAP001406	0.066	0.043	0.04	0.042	0.031	0.269	0.401	0.108	0.2618	A9
1407	AGAM	AGAP001414	0.048	0.065	0.093	0.049	0.076	0.095	0.479	0.095	0.8468	A9
1668	AGAM	AGAP001419	0.003	0.002	0.006	0.002	0.017	0	0.963	0.006	0.797	A9
823	AGAM	AGAP001425	0	0	0	0	0	0.264	0.736	0	0.5131	A9
6111	AGAM	AGAP001432	0	0	0	0.061	0.059	0.229	0.522	0.13	0.2331	A9
1119	AGAM	AGAP001446	0	0	0.277	0	0	0	0.723	0	0.6863	A9
5075	AGAM	AGAP001449	0	0.098	0	0	0	0	0.902	0	0.3386	A9
1767	AGAM	AGAP001460	0	0	0.296	0	0	0	0.704	0	0.5696	A9
1710	AGAM	AGAP001463	0	0	0	0	0	0	1	0	0.3777	A9
341	AGAM	AGAP001469	0	0	0.086	0	0	0.133	0.781	0	0.7408	A9
3690	AGAM	AGAP001471	0.057	0.074	0.063	0.071	0.038	0.188	0.48	0.03	0.4365	A9
427	AGAM	AGAP001478	0	0	0	0	0	0	1	0	0.7774	A9
3667	AGAM	AGAP001481	0	0	0	0	0	0	1	0	0.4793	A9
1098	AGAM	AGAP001485	0.212	0.13	0	0	0	0	0.658	0	0.5301	A9
2186	AGAM	AGAP001489	0	0	0	0	0	0	1	0	0.7343	A9
5447	AGAM	AGAP001490	0.058	0.077	0.083	0.079	0.049	0.142	0.421	0.092	0.2524	A9
6649	AGAM	AGAP001498	0	0	0	0	0	0	1	0	0.4218	A9
3513	AGAM	AGAP001500	0	0	0.193	0	0	0	0.807	0	0.3578	A9
6467	AGAM	AGAP001503	0	0	0	0	0	0	1	0	0.2672	A9
160	AGAM	AGAP001535	0	0	0	0	0	0	1	0	0.3727	A9
1282	AGAM	AGAP001537	0	0	0	0	0	0	1	0	0.4099	A9
6478	AGAM	AGAP001558	0	0	0	0	0	0	1	0	0.4248	A9
4033	AGAM	AGAP001586	0	0	0	0	0	0	1	0	0.5638	A9
6599	AGAM	AGAP001590	0	0	0	0	0	0	1	0	0.357	A9
663	AGAM	AGAP001591	0	0	0	0	0	0.219	0.781	0	0.5053	A9
482	AGAM	AGAP001604	0	0	0	0	0	0.107	0.893	0	0.3047	A9
3627	AGAM	AGAP001611	0.072	0.069	0.131	0	0	0.188	0.459	0.08	0.5497	A9
5156	AGAM	AGAP001620	0	0	0.005	0	0.014	0	0.982	0	0.3783	A9
1449	AGAM	AGAP001636	0	0	0	0	0	0	1	0	0.5653	A9
6083	AGAM	AGAP001639	0	0	0	0	0.008	0.022	0.97	0	0.2667	A9
3868	AGAM	AGAP001644	0	0.12	0	0	0	0.396	0.484	0	0.5593	A9
2562	AGAM	AGAP001651	0.056	0.069	0.172	0.082	0.076	0.12	0.366	0.06	0.7421	A9
3084	AGAM	AGAP001655	0	0.056	0.128	0.07	0.068	0.268	0.275	0.135	0.4892	A9
6543	AGAM	AGAP001660	0	0	0	0	0	0	1	0	0.5467	A9
711	AGAM	AGAP001681	0	0	0.192	0	0.098	0	0.709	0	0.437	A9
4878	AGAM	AGAP001682	0.285	0.075	0.066	0.058	0.054	0.137	0.326	0	0.3239	A9
6614	AGAM	AGAP001696	0	0	0	0	0	0	1	0	0.3638	A9
2503	AGAM	AGAP001713	0.277	0.065	0.015	0.033	0.03	0.119	0.412	0.049	0.738	A9
502	AGAM	AGAP001716	0	0	0	0	0	0	1	0	0.5225	A9
3390	AGAM	AGAP001730	0.074	0.072	0.104	0.068	0.112	0	0.463	0.106	0.5156	A9
508	AGAM	AGAP001731	0.011	0	0.01	0	0	0.165	0.814	0	0.6827	A9
6667	AGAM	AGAP001735	0.001	0	0.004	0	0.009	0	0.985	0	0.3753	A9
2335	AGAM	AGAP001743	0	0	0	0	0	0	1	0	0.5306	A9
52	AGAM	AGAP001780	0	0	0	0	0	0	1	0	0.4831	A9
3221	AGAM	AGAP001795	0	0	0	0	0	0	1	0	0.4822	A9
788	AGAM	AGAP001802	0.142	0.027	0.156	0.039	0.048	0.05	0.454	0.083	0.7318	A9
2126	AGAM	AGAP001804	0	0	0.17	0	0	0	0.83	0	0.5939	A9
1516	AGAM	AGAP001809	0	0.072	0	0	0	0	0.928	0	0.6735	A9
1764	AGAM	AGAP001814	0	0	0	0	0	0	1	0	0.6446	A9
111	AGAM	AGAP001820	0	0.047	0	0.134	0.174	0	0.571	0.074	0.5762	A9
3652	AGAM	AGAP001854	0.031	0	0	0	0	0.273	0.696	0	0.3553	A9
894	AGAM	AGAP001858	0	0	0	0	0	0	1	0	0.6657	A9
4630	AGAM	AGAP001871	0	0	0	0	0	0.292	0.708	0	0.1886	A9
1770	AGAM	AGAP001875	0	0	0.075	0	0	0	0.925	0	0.1296	A9
960	AGAM	AGAP001895	0	0	0	0	0	0	1	0	0.5527	A9
1187	AGAM	AGAP001905	0	0	0	0	0	0	1	0	0.5548	A9
2242	AGAM	AGAP001909	0	0.124	0	0	0	0.307	0.569	0	0.3686	A9
3076	AGAM	AGAP001914	0	0	0	0	0	0	1	0	0.5561	A9
2825	AGAM	AGAP001953	0	0	0.133	0	0	0	0.867	0	0.6032	A9
1087	AGAM	AGAP001954	0	0	0	0	0	0	1	0	0.4248	A9
4074	AGAM	AGAP001959	0	0	0	0	0	0	1	0	0.3639	A9
1225	AGAM	AGAP001986	0.083	0.08	0.099	0.109	0.113	0.176	0.289	0.051	0.6238	A9
3075	AGAM	AGAP001993	0	0.099	0	0	0.041	0.104	0.714	0.042	0.6174	A9
2543	AGAM	AGAP001997	0.048	0.177	0.124	0	0	0	0.472	0.178	0.6709	A9
14	AGAM	AGAP002009	0	0	0	0	0	0	1	0	0.6086	A9
3774	AGAM	AGAP002021	0	0	0	0	0	0	1	0	0.511	A9
1418	AGAM	AGAP002047	0	0	0	0	0	0	1	0	0.7952	A9
2522	AGAM	AGAP002061	0.058	0.063	0.16	0.078	0.082	0.171	0.28	0.108	0.8175	A9
1558	AGAM	AGAP002068	0	0	0	0	0	0	1	0	0.3771	A9
2687	AGAM	AGAP002075	0	0	0	0	0.019	0.092	0.871	0.018	0.4664	A9
1666	AGAM	AGAP002084	0	0	0.085	0	0	0.107	0.808	0	0.5879	A9
6635	AGAM	AGAP002092	0.028	0.024	0.029	0.015	0.033	0.028	0.803	0.041	0.726	A9
4741	AGAM	AGAP002109	0	0	0	0	0	0	1	0	0.3548	A9
4551	AGAM	AGAP002112	0	0	0	0	0	0	1	0	0.1906	A9
1619	AGAM	AGAP002114	0	0	0	0	0	0	1	0	0.8417	A9
d20	AGAM	AGAP002131	0	0	0.109	0.038	0.061	0.156	0.583	0.053	0.0945	A9
1044	AGAM	AGAP002142	0	0	0	0	0	0	1	0	0.4186	A9
6666	AGAM	AGAP002153	0	0	0	0	0	0	1	0	0.39	A9
3912	AGAM	AGAP002165	0	0	0	0	0	0	1	0	0.389	A9
1969	AGAM	AGAP002193	0	0	0	0	0	0	1	0	0.4028	A9
3832	AGAM	AGAP002214	0.1	0.133	0.104	0.056	0.107	0.181	0.32	0	0.3195	A9
5080	AGAM	AGAP002216	0	0	0.033	0	0	0	0.967	0	0.4646	A9
4483	AGAM	AGAP002219	0	0	0	0	0	0	1	0	0.8308	A9
5464	AGAM	AGAP002220	0	0	0.073	0	0	0.244	0.522	0.16	0.3231	A9
250	AGAM	AGAP002223	0.07	0.031	0.163	0.075	0.091	0.205	0.258	0.106	0.5764	A9
587	AGAM	AGAP002246	0	0	0	0	0	0	1	0	0.3379	A9
2257	AGAM	AGAP002248	0	0	0	0	0	0.184	0.816	0	0.4488	A9
6716	AGAM	AGAP002256	0	0	0	0	0	0	1	0	0.2124	A9
1794	AGAM	AGAP002260	0	0	0	0	0	0	1	0	0.6745	A9
3008	AGAM	AGAP002269	0.063	0.095	0.159	0.05	0.057	0.101	0.379	0.097	0.6787	A9
116	AGAM	AGAP002272	0	0	0	0	0	0	1	0	0.8187	A9
5798	AGAM	AGAP002280	0	0	0	0	0	0	1	0	0.5524	A9
5240	AGAM	AGAP002286	0.069	0.051	0.171	0.093	0.082	0	0.442	0.094	0.5374	A9
905	AGAM	AGAP002288	0	0	0	0	0	0	1	0	0.5599	A9
5283	AGAM	AGAP002302	0	0	0	0	0	0	1	0	0.2907	A9
3806	AGAM	AGAP002334	0	0	0	0	0	0	1	0	0.6562	A9
6591	AGAM	AGAP002344	0.028	0.078	0.028	0	0	0.128	0.738	0	0.5015	A9
1871	AGAM	AGAP002345	0.032	0.062	0.031	0	0.045	0.323	0.455	0.051	0.2961	A9
672	AGAM	AGAP002354	0	0	0	0	0	0	1	0	0.7764	A9
247	AGAM	AGAP002363	0	0	0.101	0.043	0.123	0.268	0.404	0.061	0.3509	A9
4407	AGAM	AGAP002365	0	0	0.005	0	0.012	0	0.983	0	0.2933	A9
2476	AGAM	AGAP002386	0.053	0.052	0.072	0.022	0.052	0.081	0.573	0.095	0.3753	A9
4001	AGAM	AGAP002388	0	0.045	0.058	0	0.073	0.152	0.672	0	0.3403	A9
4345	AGAM	AGAP002401	0	0	0.206	0	0.039	0.128	0.626	0	0.7788	A9
5543	AGAM	AGAP002405	0.047	0.031	0.053	0.064	0.041	0.138	0.524	0.102	0.2929	A9
2448	AGAM	AGAP002413	0.039	0.019	0.055	0.032	0.066	0.222	0.44	0.127	0.7399	A9
1103	AGAM	AGAP002427	0	0	0	0	0	0	1	0	0.7604	A9
6511	AGAM	AGAP002436	0	0	0	0	0.005	0	0.995	0	0.4007	A9
2063	AGAM	AGAP002438	0	0.052	0	0.14	0.133	0.069	0.544	0.061	0.565	A9
5538	AGAM	AGAP002461	0	0	0	0	0	0	1	0	0.4014	A9
4249	AGAM	AGAP002478	0	0	0	0	0	0.283	0.717	0	0.4224	A9
5791	AGAM	AGAP002480	0	0.162	0	0	0	0.211	0.539	0.088	0.4472	A9
490	AGAM	AGAP002481	0.057	0.066	0.168	0.082	0.08	0.169	0.297	0.082	0.7463	A9
847	AGAM	AGAP002490	0.075	0.094	0.126	0.052	0.06	0.201	0.341	0.052	0.5085	A9
1566	AGAM	AGAP002492	0	0	0	0	0	0	1	0	0.408	A9
5831	AGAM	AGAP002496	0.058	0.101	0.105	0.13	0.099	0.133	0.293	0.082	0.381	A9
3905	AGAM	AGAP002513	0	0	0	0	0	0.057	0.943	0	0.7448	A9
271	AGAM	AGAP002527	0	0	0	0	0	0	1	0	0.5358	A9
4382	AGAM	AGAP002538	0.044	0.092	0.125	0.065	0.068	0.073	0.43	0.102	0.2126	A9
6826	AGAM	AGAP002540	0	0	0	0	0	0	1	0	0.1991	A9
1632	AGAM	AGAP002549	0.033	0.146	0.131	0.029	0.043	0.116	0.476	0.026	0.5118	A9
855	AGAM	AGAP002567	0	0	0	0	0	0	1	0	0.4608	A9
1514	AGAM	AGAP002580	0	0	0	0	0.031	0.129	0.76	0.08	0.3094	A9
3099	AGAM	AGAP002602	0	0.011	0.012	0.012	0.015	0.117	0.794	0.039	0.3035	A9
3492	AGAM	AGAP002605	0	0	0	0	0	0.362	0.638	0	0.3434	A9
487	AGAM	AGAP002618	0	0	0	0	0	0	1	0	0.4948	A9
3088	AGAM	AGAP002626	0.145	0.074	0.132	0.068	0.084	0.071	0.354	0.072	0.454	A9
2838	AGAM	AGAP002646	0	0.063	0.065	0.1	0	0.123	0.548	0.101	0.6939	A9
1842	AGAM	AGAP002653	0.067	0.031	0.08	0.072	0.128	0.164	0.327	0.129	0.6976	A9
1921	AGAM	AGAP002662	0.15	0	0.118	0	0.025	0	0.57	0.138	0.5909	A9
3438	AGAM	AGAP002663	0	0	0	0	0	0	1	0	0.4581	A9
2339	AGAM	AGAP002670	0	0	0	0	0	0	1	0	0.4609	A9
1701	AGAM	AGAP002677	0	0	0	0	0	0	1	0	0.3595	A9
d4	AGAM	AGAP002688	0.052	0.182	0.159	0.033	0.04	0.059	0.346	0.129	0.5227	A9
870	AGAM	AGAP002692	0	0	0	0	0	0	1	0	0.1879	A9
1038	AGAM	AGAP002693	0.091	0.051	0.079	0.037	0.155	0.155	0.321	0.111	0.8453	A9
1359	AGAM	AGAP002717	0	0	0	0	0	0	1	0	0.6194	A9
340	AGAM	AGAP002729	0.035	0.082	0.08	0.028	0	0.083	0.662	0.029	0.8217	A9
6184	AGAM	AGAP002735	0	0	0	0	0	0	1	0	0.2553	A9
4446	AGAM	AGAP002758	0	0	0	0	0	0	1	0	0.3165	A9
1281	AGAM	AGAP002759	0	0	0.126	0.035	0.089	0.259	0.385	0.107	0.8208	A9
1788	AGAM	AGAP002760	0	0	0	0	0	0	1	0	0.297	A9
1290	AGAM	AGAP002762	0.045	0	0.137	0.05	0.079	0.217	0.335	0.137	0.8085	A9
4854	AGAM	AGAP002788	0.198	0.089	0.123	0.049	0.041	0.054	0.41	0.035	0.3863	A9
1901	AGAM	AGAP002800	0.107	0.033	0.09	0.086	0.075	0.187	0.361	0.061	0.4871	A9
3586	AGAM	AGAP002801	0.065	0.064	0.145	0.058	0.073	0.145	0.366	0.085	0.6134	A9
4417	AGAM	AGAP002823	0	0	0	0	0	0	1	0	0.6119	A9
603	AGAM	AGAP002829	0.054	0.056	0.08	0.042	0.03	0.216	0.486	0.036	0.3597	A9
660	AGAM	AGAP002832	0	0	0	0	0	0	1	0	0.6165	A9
6795	AGAM	AGAP002873	0	0	0	0	0	0	1	0	0.3139	A9
4431	AGAM	AGAP002876	0	0	0	0	0	0	1	0	0.3958	A9
1262	AGAM	AGAP002892	0	0	0	0	0	0	1	0	0.3261	A9
254	AGAM	AGAP002947	0.048	0	0.136	0.077	0.09	0.237	0.334	0.077	0.6768	A9
648	AGAM	AGAP002954	0	0	0	0	0	0.222	0.778	0	0.7221	A9
6608	AGAM	AGAP002957	0.06	0.067	0.157	0.093	0.063	0.189	0.311	0.06	0.6338	A9
4277	AGAM	AGAP002958	0	0	0	0	0	0	1	0	0.5223	A9
632	AGAM	AGAP002970	0	0	0	0	0	0.346	0.654	0	0.3798	A9
1002	AGAM	AGAP002971	0	0.124	0	0	0	0	0.876	0	0.8173	A9
270	AGAM	AGAP002982	0	0.042	0	0	0	0.084	0.874	0	0.264	A9
1079	AGAM	AGAP002985	0.033	0.055	0.024	0.026	0.047	0.284	0.469	0.064	0.2683	A9
1340	AGAM	AGAP002996	0.17	0.025	0.117	0.032	0.026	0.086	0.518	0.025	0.624	A9
2716	AGAM	AGAP003013	0	0	0	0	0	0.105	0.895	0	0.2981	A9
4188	AGAM	AGAP003014	0	0	0	0	0	0.256	0.744	0	0.6282	A9
458	AGAM	AGAP003018	0.057	0.167	0	0	0	0	0.776	0	0.8345	A9
1057	AGAM	AGAP003023	0	0.057	0.065	0	0	0.132	0.745	0	0.799	A9
4847	AGAM	AGAP003029	0.039	0.046	0.063	0	0.038	0.256	0.443	0.115	0.3252	A9
741	AGAM	AGAP003040	0	0.176	0.15	0	0	0	0.548	0.125	0.6966	A9
2135	AGAM	AGAP003047	0	0	0	0	0	0	1	0	0.5896	A9
3683	AGAM	AGAP003048	0.071	0.058	0	0.039	0.071	0.246	0.467	0.047	0.5389	A9
3965	AGAM	AGAP003071	0	0	0	0	0.011	0	0.989	0	0.4619	A9
1535	AGAM	AGAP003085	0.035	0.074	0.037	0.023	0.046	0.215	0.519	0.051	0.5165	A9
545	AGAM	AGAP003090	0	0	0.007	0.007	0	0.023	0.964	0	0.3483	A9
d6	AGAM	AGAP003111	0.097	0.066	0.152	0.081	0.089	0.143	0.25	0.121	0.2575	A9
2828	AGAM	AGAP003114	0	0	0	0	0	0	1	0	0.877	A9
1222	AGAM	AGAP003124	0	0	0	0	0	0	1	0	0.6214	A9
962	AGAM	AGAP003159	0.074	0.124	0.133	0	0.131	0.195	0.342	0	0.3553	A9
1121	AGAM	AGAP003166	0	0	0	0	0	0	1	0	0.1973	A9
617	AGAM	AGAP003182	0.02	0.023	0.025	0.019	0.033	0.067	0.778	0.036	0.5124	A9
4276	AGAM	AGAP003186	0	0	0	0	0	0	1	0	0.2529	A9
3153	AGAM	AGAP003192	0.118	0.034	0.101	0.043	0.061	0.177	0.326	0.141	0.8191	A9
767	AGAM	AGAP003204	0.19	0	0	0.173	0	0	0.637	0	0.663	A9
2204	AGAM	AGAP003207	0	0	0	0	0	0	1	0	0.86	A9
18	AGAM	AGAP003226	0	0	0.005	0	0.008	0	0.987	0	0.5353	A9
4761	AGAM	AGAP003227	0	0	0	0	0.018	0.069	0.913	0	0.3763	A9
6782	AGAM	AGAP003232	0.048	0.089	0.093	0.054	0.085	0.095	0.442	0.094	0.3957	A9
6654	AGAM	AGAP003240	0	0	0	0	0	0	1	0	0.6548	A9
1848	AGAM	AGAP003266	0	0	0	0	0	0	1	0	0.6488	A9
1252	AGAM	AGAP003268	0	0	0	0	0	0	1	0	0.4896	A9
1900	AGAM	AGAP003279	0.046	0	0.056	0.124	0.045	0.109	0.556	0.064	0.3387	A9
4440	AGAM	AGAP003292	0	0	0	0	0	0	1	0	0.7354	A9
4638	AGAM	AGAP003295	0	0	0	0	0	0.245	0.755	0	0.3905	A9
1231	AGAM	AGAP003296	0.327	0	0.105	0	0.101	0	0.466	0	0.4783	A9
3224	AGAM	AGAP003300	0.098	0.027	0.038	0.078	0.1	0.046	0.553	0.059	0.6851	A9
585	AGAM	AGAP003312	0	0	0	0	0	0	1	0	0.5786	A9
2210	AGAM	AGAP003336	0.058	0.089	0.126	0.101	0.071	0.191	0.301	0.062	0.4415	A9
2667	AGAM	AGAP003363	0.033	0.058	0.036	0.024	0.02	0.132	0.648	0.048	0.4497	A9
3570	AGAM	AGAP003365	0	0	0	0	0	0.212	0.788	0	0.622	A9
102	AGAM	AGAP003366	0	0	0	0	0	0.044	0.956	0	0.5714	A9
885	AGAM	AGAP003402	0	0	0.08	0	0	0.142	0.777	0	0.5579	A9
411	AGAM	AGAP003424	0	0	0	0	0	0	1	0	0.9003	A9
1658	AGAM	AGAP003425	0	0	0	0	0	0	1	0	0.6818	A9
310	AGAM	AGAP003434	0	0.049	0.05	0	0	0.178	0.667	0.055	0.4514	A9
4808	AGAM	AGAP003437	0	0	0	0	0	0.202	0.798	0	0.9398	A9
3618	AGAM	AGAP003460	0.063	0.084	0.132	0.055	0.064	0.154	0.383	0.066	0.4909	A9
590	AGAM	AGAP003484	0.191	0.129	0.107	0	0.139	0	0.433	0	0.628	A9
4448	AGAM	AGAP003485	0	0	0	0	0	0	1	0	0.707	A9
45	AGAM	AGAP003489	0	0	0	0	0	0	1	0	0.2696	A9
1257	AGAM	AGAP003517	0.14	0.076	0.078	0	0.143	0.161	0.402	0	0.7492	A9
4021	AGAM	AGAP003523	0	0	0.222	0.142	0.156	0	0.48	0	0.3953	A9
1473	AGAM	AGAP003524	0.101	0.081	0.144	0.095	0.112	0.153	0.226	0.088	0.3499	A9
154	AGAM	AGAP003546	0	0	0	0	0	0	1	0	0.5213	A9
5118	AGAM	AGAP003590	0.033	0.046	0.146	0.048	0.065	0.214	0.36	0.089	0.3065	A9
1650	AGAM	AGAP003596	0	0	0	0	0	0	1	0	0.5147	A9
5963	AGAM	AGAP003612	0.046	0.018	0.081	0.031	0.069	0.184	0.518	0.053	0.3074	A9
934	AGAM	AGAP003618	0.08	0	0.105	0	0	0	0.814	0	0.5332	A9
4895	AGAM	AGAP003644	0.063	0.067	0.1	0.083	0.048	0.136	0.435	0.069	0.6784	A9
5152	AGAM	AGAP003649	0.018	0.017	0	0.012	0.021	0.217	0.714	0	0.4527	A9
1552	AGAM	AGAP003661	0.225	0.16	0	0.037	0.089	0	0.46	0.03	0.8268	A9
4787	AGAM	AGAP003662	0.047	0.047	0.125	0.127	0.17	0.061	0.339	0.083	0.4433	A9
1072	AGAM	AGAP003666	0	0	0	0	0	0	1	0	0.6353	A9
535	AGAM	AGAP003709	0.317	0	0	0	0	0	0.683	0	0.8952	A9
465	AGAM	AGAP003715	0	0	0.123	0	0	0.168	0.709	0	0.5333	A9
550	AGAM	AGAP003746	0.222	0.144	0	0	0.098	0	0.536	0	0.3685	A9
2872	AGAM	AGAP003779	0	0	0	0	0	0.406	0.594	0	0.9375	A9
2232	AGAM	AGAP003792	0	0	0	0	0	0	1	0	0.5222	A9
5453	AGAM	AGAP003826	0.045	0.059	0.112	0.078	0.119	0.208	0.246	0.133	0.3197	A9
332	AGAM	AGAP003827	0	0	0	0	0	0	1	0	0.2791	A9
1447	AGAM	AGAP003839	0	0	0	0	0	0	1	0	0.6089	A9
1436	AGAM	AGAP003847	0.005	0.006	0.012	0.005	0.008	0.034	0.924	0.007	0.4593	A9
1173	AGAM	AGAP003853	0	0	0	0	0	0	1	0	0.5559	A9
5157	AGAM	AGAP003857	0	0	0	0	0.115	0.187	0.697	0	0.9854	A9
5042	AGAM	AGAP003866	0.043	0.056	0.057	0.038	0.04	0.189	0.538	0.039	0.5683	A9
5878	AGAM	AGAP003868	0	0	0	0	0	0.217	0.783	0	0.1759	A9
1692	AGAM	AGAP003884	0	0	0	0	0	0	1	0	0.6898	A9
823	AGAM	AGAP003887	0	0	0	0	0	0	1	0	0.6667	A9
2030	AGAM	AGAP003892	0.112	0	0	0.122	0.097	0.106	0.563	0	0.5758	A9
3334	AGAM	AGAP003903	0.037	0.03	0.036	0.048	0	0.094	0.755	0	0.5828	A9
4904	AGAM	AGAP003917	0.025	0	0	0	0	0.092	0.884	0	0.5056	A9
2192	AGAM	AGAP003918	0	0	0	0	0	0	1	0	0.2634	A9
4634	AGAM	AGAP003981	0.049	0.043	0.058	0	0.062	0.264	0.47	0.054	0.3937	A9
1829	AGAM	AGAP003986	0	0	0.118	0	0	0.342	0.54	0	0.6312	A9
1941	AGAM	AGAP003997	0	0	0	0	0	0.036	0.964	0	0.8941	A9
3506	AGAM	AGAP004012	0	0	0	0	0	0	1	0	0.4225	A9
2639	AGAM	AGAP004025	0	0	0	0	0	0	1	0	0.499	A9
4520	AGAM	AGAP004029	0.164	0	0	0	0	0.272	0.564	0	0.5586	A9
3949	AGAM	AGAP004030	0	0	0	0	0	0	1	0	0.7154	A9
1625	AGAM	AGAP004062	0	0	0	0	0	0	1	0	0.3529	A9
4512	AGAM	AGAP004068	0	0	0	0	0	0	1	0	0.3719	A9
1020	AGAM	AGAP004071	0	0	0	0	0	0	1	0	0.7854	A9
613	AGAM	AGAP004090	0	0	0	0	0	0	1	0	0.614	A9
1049	AGAM	AGAP004136	0	0	0	0	0.196	0.168	0.637	0	0.4541	A9
368	AGAM	AGAP004140	0	0	0.158	0	0	0.216	0.43	0.196	0.464	A9
1841	AGAM	AGAP004141	0.108	0.084	0.141	0.039	0.065	0.049	0.427	0.087	0.5814	A9
822	AGAM	AGAP004147	0.084	0.11	0.106	0.069	0.117	0.199	0.251	0.062	0.6415	A9
5975	AGAM	AGAP004150	0.051	0.058	0.116	0	0.054	0.258	0.413	0.049	0.479	A9
2385	AGAM	AGAP004151	0.049	0.047	0.134	0.055	0.081	0.15	0.409	0.075	0.6784	A9
2967	AGAM	AGAP004178	0	0	0	0	0	0	1	0	0.6036	A9
2092	AGAM	AGAP004205	0	0	0	0	0	0	1	0	0.5737	A9
1957	AGAM	AGAP004211	0	0	0	0	0	0	1	0	0.3785	A9
3405	AGAM	AGAP004224	0.039	0.068	0.022	0.065	0.035	0.075	0.696	0	0.5007	A9
131	AGAM	AGAP004229	0	0	0	0	0	0	1	0	0.3498	A9
2119	AGAM	AGAP004232	0.045	0	0	0	0	0.391	0.564	0	0.8697	A9
1505	AGAM	AGAP004234	0.065	0	0	0	0	0	0.935	0	0.7234	A9
4094	AGAM	AGAP004245	0	0	0	0	0	0	1	0	0.2326	A9
2534	AGAM	AGAP004265	0	0	0	0	0	0	1	0	0.3167	A9
2128	AGAM	AGAP004268	0.064	0.046	0.14	0	0.065	0.107	0.538	0.041	0.6464	A9
2686	AGAM	AGAP004273	0.02	0.146	0.021	0.019	0.024	0	0.751	0.019	0.5278	A9
1278	AGAM	AGAP004284	0.059	0.018	0.063	0.043	0.075	0.233	0.354	0.155	0.533	A9
440	AGAM	AGAP004288	0	0	0	0	0	0	1	0	0.4308	A9
2170	AGAM	AGAP004294	0	0	0	0	0	0	1	0	0.6524	A9
3709	AGAM	AGAP004311	0	0	0	0	0	0	1	0	0.7563	A9
3169	AGAM	AGAP004323	0	0	0	0	0	0	1	0	0.4263	A9
2372	AGAM	AGAP004332	0	0	0	0	0.072	0.146	0.782	0	0.6066	A9
3197	AGAM	AGAP004340	0.047	0.028	0.068	0.042	0.11	0.161	0.51	0.034	0.465	A9
6517	AGAM	AGAP004345	0.014	0.024	0.023	0.025	0.02	0.147	0.729	0.019	0.1953	A9
2311	AGAM	AGAP004361	0	0	0	0	0	0	1	0	0.1871	A9
1849	AGAM	AGAP004374	0	0	0	0	0	0	1	0	0.6653	A9
1779	AGAM	AGAP004396	0.189	0.08	0.156	0.033	0.038	0.046	0.434	0.024	0.7029	A9
1993	AGAM	AGAP004402	0	0	0	0	0	0	1	0	0.5037	A9
290	AGAM	AGAP004403	0	0	0.01	0	0	0	0.99	0	0.5193	A9
3173	AGAM	AGAP004407	0.043	0.063	0.052	0.045	0.059	0.136	0.556	0.047	0.6006	A9
4110	AGAM	AGAP004414	0.067	0.067	0.112	0.073	0.057	0.201	0.353	0.069	0.5077	A9
4666	AGAM	AGAP004416	0	0.061	0	0	0	0	0.939	0	0.61	A9
3884	AGAM	AGAP004420	0.12	0.129	0.138	0.081	0.084	0.13	0.275	0.042	0.7379	A9
369	AGAM	AGAP004423	0	0	0	0	0	0	1	0	0.6568	A9
1357	AGAM	AGAP004429	0.038	0.066	0.099	0.032	0.072	0.162	0.459	0.072	0.4764	A9
2779	AGAM	AGAP004438	0	0	0	0	0	0	1	0	0.3138	A9
1361	AGAM	AGAP004448	0	0	0	0	0	0	1	0	0.7857	A9
395	AGAM	AGAP004483	0	0	0	0	0	0	1	0	0.556	A9
4908	AGAM	AGAP004485	0	0.076	0.046	0	0	0	0.878	0	0.7698	A9
4284	AGAM	AGAP004489	0.066	0.021	0	0.041	0.018	0.076	0.778	0	0.3878	A9
1131	AGAM	AGAP004499	0	0	0	0	0	0.225	0.775	0	0.5599	A9
1255	AGAM	AGAP004518	0	0	0	0	0	0	1	0	0.6293	A9
2445	AGAM	AGAP004522	0.036	0.038	0.085	0.026	0.039	0.234	0.51	0.033	0.6199	A9
5842	AGAM	AGAP004527	0	0	0.014	0	0	0	0.986	0	0.4508	A9
3572	AGAM	AGAP004537	0.024	0.025	0.067	0.048	0.043	0.257	0.506	0.03	0.4354	A9
1088	AGAM	AGAP004546	0	0.151	0	0	0	0.362	0.486	0	0.4494	A9
1247	AGAM	AGAP004593	0.019	0.025	0.094	0.022	0.021	0.099	0.703	0.016	0.8484	A9
3408	AGAM	AGAP004619	0.065	0	0	0	0	0	0.935	0	0.4368	A9
4048	AGAM	AGAP004628	0.187	0	0	0.157	0	0	0.484	0.172	0.2648	A9
334	AGAM	AGAP004656	0.021	0.016	0.013	0.016	0.021	0.372	0.533	0.008	0.3192	A9
3483	AGAM	AGAP004683	0.044	0.034	0.048	0.021	0.036	0.139	0.649	0.027	0.2231	A9
1374	AGAM	AGAP004708	0.065	0.026	0.071	0.041	0.038	0.289	0.446	0.024	0.5928	A9
2107	AGAM	AGAP004726	0	0	0	0	0	0	1	0	0.5986	A9
5613	AGAM	AGAP004735	0	0	0	0	0	0	1	0	0.2739	A9
4525	AGAM	AGAP004756	0.015	0	0.03	0.011	0.014	0.336	0.557	0.037	0.3098	A9
761	AGAM	AGAP004765	0.045	0.047	0.115	0.055	0.044	0.225	0.447	0.021	0.7321	A9
2886	AGAM	AGAP004766	0	0	0	0	0	0	1	0	0.7936	A9
844	AGAM	AGAP004774	0.005	0.005	0.009	0	0.013	0.07	0.899	0	0.381	A9
3712	AGAM	AGAP004781	0.029	0.038	0.027	0.054	0	0.358	0.493	0	0.4968	A9
413	AGAM	AGAP004782	0.052	0.066	0.062	0.023	0.034	0.284	0.44	0.039	0.4576	A9
2609	AGAM	AGAP004792	0.203	0.102	0.081	0.047	0.044	0.141	0.315	0.068	0.3087	A9
3688	AGAM	AGAP004820	0.057	0.083	0.113	0.035	0.043	0.168	0.474	0.028	0.3951	A9
1422	AGAM	AGAP004824	0.073	0.052	0.106	0.037	0.081	0.174	0.428	0.049	0.7026	A9
4976	AGAM	AGAP004837	0	0	0	0	0	0.087	0.913	0	0.4757	A9
676	AGAM	AGAP004841	0	0	0	0	0	0	1	0	0.6777	A9
28	AGAM	AGAP004850	0	0	0	0	0	0	1	0	0.6559	A9
3362	AGAM	AGAP004853	0.091	0.076	0.048	0.037	0.042	0.217	0.431	0.058	0.4095	A9
339	AGAM	AGAP004854	0	0	0	0	0	0	1	0	0.4793	A9
4355	AGAM	AGAP004865	0	0	0	0	0	0	1	0	0.7536	A9
2511	AGAM	AGAP004866	0	0	0	0	0	0	1	0	0.2489	A9
724	AGAM	AGAP004870	0.012	0	0.049	0.015	0.009	0.117	0.781	0.018	0.5166	A9
1006	AGAM	AGAP004888	0	0	0	0	0	0	1	0	0.4479	A9
6626	AGAM	AGAP004910	0	0	0	0	0	0	1	0	0.6338	A9
5462	AGAM	AGAP004928	0.102	0.119	0.053	0.032	0	0.197	0.409	0.088	0.7222	A9
546	AGAM	AGAP004937	0.015	0.015	0.031	0.014	0.038	0.191	0.681	0.015	0.658	A9
3531	AGAM	AGAP004940	0	0	0.04	0.132	0	0	0.828	0	0.7087	A9
1727	AGAM	AGAP004945	0.083	0.044	0.151	0.097	0	0.12	0.477	0.028	0.6096	A9
2573	AGAM	AGAP004953	0.064	0.063	0.081	0.067	0.038	0.185	0.401	0.101	0.7284	A9
235	AGAM	AGAP004989	0	0	0	0	0	0.079	0.921	0	0.5171	A9
3207	AGAM	AGAP005004	0.086	0.068	0.145	0.05	0.125	0.104	0.329	0.093	0.3884	A9
3181	AGAM	AGAP005029	0.057	0.133	0.083	0.059	0.057	0.104	0.42	0.087	0.6549	A9
1539	AGAM	AGAP005030	0	0	0	0	0	0.356	0.644	0	0.3217	A9
1989	AGAM	AGAP005031	0.027	0.034	0.021	0	0	0.228	0.689	0	0.4625	A9
73	AGAM	AGAP005035	0	0	0	0	0	0.322	0.678	0	0.4751	A9
2881	AGAM	AGAP005037	0	0	0	0	0	0	1	0	0.637	A9
4999	AGAM	AGAP005040	0	0	0	0	0	0	1	0	0.4621	A9
1474	AGAM	AGAP005048	0.046	0	0.053	0	0.023	0.252	0.626	0	0.4381	A9
3828	AGAM	AGAP005070	0	0	0	0	0	0	1	0	0.2812	A9
3743	AGAM	AGAP005071	0.1	0.051	0.06	0.016	0.059	0.079	0.559	0.076	0.5802	A9
4955	AGAM	AGAP005075	0.028	0.023	0.048	0.035	0.028	0.343	0.474	0.022	0.4441	A9
1917	AGAM	AGAP005102	0.063	0.059	0.1	0.047	0.057	0.21	0.319	0.145	0.7127	A9
4000	AGAM	AGAP005115	0	0.054	0.043	0	0	0.255	0.593	0.054	0.287	A9
3565	AGAM	AGAP005116	0.104	0.121	0.098	0.051	0.104	0.205	0.316	0	0.6424	A9
805	AGAM	AGAP005125	0	0.124	0	0	0	0.187	0.689	0	0.448	A9
6486	AGAM	AGAP005147	0	0	0	0	0	0.149	0.851	0	0.2097	A9
4269	AGAM	AGAP005158	0	0.022	0.038	0.036	0.027	0.324	0.52	0.033	0.4412	A9
4105	AGAM	AGAP005159	0	0.164	0	0.163	0	0.195	0.477	0	0.7626	A9
1384	AGAM	AGAP005162	0	0	0	0	0	0	1	0	0.3526	A9
3716	AGAM	AGAP005164	0	0	0.239	0	0	0	0.761	0	0.2889	A9
1149	AGAM	AGAP005173	0	0	0	0	0	0	1	0	0.5091	A9
4953	AGAM	AGAP005197	0	0.197	0	0	0	0	0.803	0	0.9079	A9
6011	AGAM	AGAP005228	0.148	0.073	0.098	0.04	0.099	0.168	0.31	0.063	0.2909	A9
6585	AGAM	AGAP005244	0	0	0	0	0	0	1	0	0.4	A9
1461	AGAM	AGAP005262	0	0	0	0	0	0	1	0	0.5767	A9
594	AGAM	AGAP005263	0.004	0.002	0.052	0.026	0.014	0.06	0.821	0.02	0.4515	A9
4693	AGAM	AGAP005267	0	0	0	0	0	0	1	0	0.7989	A9
5017	AGAM	AGAP005271	0	0	0	0	0	0.416	0.584	0	0.2745	A9
821	AGAM	AGAP005279	0	0	0	0	0	0	1	0	0.4301	A9
3101	AGAM	AGAP005287	0	0	0	0	0	0	1	0	0.3993	A9
1134	AGAM	AGAP005291	0	0	0	0	0	0	1	0	0.2564	A9
4323	AGAM	AGAP005297	0.017	0.044	0.02	0.009	0.05	0.315	0.455	0.09	0.4847	A9
3545	AGAM	AGAP005299	0.068	0.088	0.068	0.085	0.055	0.254	0.344	0.038	0.2969	A9
2493	AGAM	AGAP005300	0	0	0	0	0	0	1	0	0.3234	A9
4203	AGAM	AGAP005346	0	0	0	0	0	0	1	0	0.3709	A9
732	AGAM	AGAP005362	0	0	0	0	0	0	1	0	0.4866	A9
1819	AGAM	AGAP005364	0.056	0.083	0.138	0.055	0.099	0.051	0.437	0.081	0.5819	A9
5241	AGAM	AGAP005374	0.005	0.005	0.01	0.004	0.007	0.043	0.912	0.014	0.1163	A9
1633	AGAM	AGAP005401	0	0.045	0.037	0	0	0.192	0.726	0	0.6365	A9
5665	AGAM	AGAP005430	0.045	0.101	0.149	0.126	0.114	0.096	0.299	0.07	0.6136	A9
2366	AGAM	AGAP005448	0	0	0	0	0	0	1	0	0.2655	A9
2847	AGAM	AGAP005460	0.116	0.111	0.129	0.055	0.057	0.087	0.342	0.102	0.4242	A9
321	AGAM	AGAP005467	0.107	0.106	0.094	0	0.154	0.12	0.419	0	0.5337	A9
79	AGAM	AGAP005472	0	0	0	0	0	0	1	0	0.5531	A9
957	AGAM	AGAP005494	0	0.145	0.129	0	0	0.221	0.504	0	0.6406	A9
1509	AGAM	AGAP005521	0	0	0	0	0	0	1	0	0.893	A9
22	AGAM	AGAP005533	0.086	0.078	0.11	0.08	0.102	0.177	0.237	0.131	0.5898	A9
1785	AGAM	AGAP005535	0.049	0.065	0.149	0.061	0.08	0.157	0.366	0.074	0.6566	A9
4015	AGAM	AGAP005542	0	0.079	0.163	0.071	0.123	0.18	0.277	0.106	0.3889	A9
1742	AGAM	AGAP005544	0.084	0.1	0.179	0.035	0	0.203	0.398	0	0.5526	A9
1354	AGAM	AGAP005545	0	0	0	0	0	0.079	0.921	0	0.4507	A9
780	AGAM	AGAP005546	0	0	0	0	0	0	1	0	0.4491	A9
2322	AGAM	AGAP005551	0.047	0.073	0.049	0.02	0.054	0.045	0.653	0.058	0.3821	A9
781	AGAM	AGAP005557	0.017	0.028	0	0	0	0	0.946	0.009	0.7013	A9
3476	AGAM	AGAP005565	0	0	0	0	0	0	1	0	0.3927	A9
1242	AGAM	AGAP005575	0.055	0.089	0.051	0.017	0.04	0.214	0.454	0.081	0.3775	A9
4489	AGAM	AGAP005604	0.17	0	0	0	0	0.177	0.487	0.165	0.5826	A9
4422	AGAM	AGAP005605	0	0	0.153	0.087	0.159	0	0.601	0	0.4209	A9
5418	AGAM	AGAP005623	0	0	0	0	0	0	1	0	0.9106	A9
2668	AGAM	AGAP005634	0	0	0	0.057	0	0.049	0.894	0	0.5155	A9
220	AGAM	AGAP005639	0	0	0.116	0	0	0	0.884	0	0.5542	A9
3359	AGAM	AGAP005643	0	0.114	0	0	0	0	0.886	0	0.3213	A9
849	AGAM	AGAP005644	0	0	0	0	0	0	1	0	0.4697	A9
971	AGAM	AGAP005652	0	0	0	0	0	0	1	0	0.5467	A9
1452	AGAM	AGAP005680	0	0	0	0	0	0	1	0	0.5536	A9
1391	AGAM	AGAP005699	0	0	0	0	0	0	1	0	0.5822	A9
4072	AGAM	AGAP005735	0.267	0.175	0	0	0	0	0.558	0	0.3027	A9
2738	AGAM	AGAP005737	0	0	0	0	0	0	1	0	0.8043	A9
486	AGAM	AGAP005796	0	0	0	0	0	0	1	0	0.4925	A9
4036	AGAM	AGAP005797	0.089	0.083	0.137	0.109	0.104	0.144	0.203	0.131	0.4853	A9
3412	AGAM	AGAP005817	0	0	0	0	0	0	1	0	0.6689	A9
5870	AGAM	AGAP005842	0	0	0	0	0	0	1	0	0.4483	A9
3409	AGAM	AGAP005844	0	0	0	0	0	0.371	0.629	0	0.5562	A9
1208	AGAM	AGAP005863	0.097	0.066	0.136	0.078	0.056	0.07	0.392	0.104	0.4158	A9
5057	AGAM	AGAP005872	0	0	0	0	0	0	1	0	0.2678	A9
3186	AGAM	AGAP005880	0	0	0	0	0	0	1	0	0.3015	A9
3017	AGAM	AGAP005884	0	0	0	0	0	0	1	0	0.4208	A9
4961	AGAM	AGAP005893	0	0.077	0	0	0	0.225	0.698	0	0.4469	A9
297	AGAM	AGAP005897	0	0	0	0	0	0	1	0	0.6312	A9
2376	AGAM	AGAP005898	0	0	0	0	0	0	1	0	0.914	A9
867	AGAM	AGAP005906	0.077	0	0	0	0	0	0.923	0	0.4334	A9
4082	AGAM	AGAP005909	0	0.076	0.099	0	0	0.314	0.51	0	0.6466	A9
4547	AGAM	AGAP005916	0.1	0.085	0	0.054	0	0.184	0.523	0.054	0.8033	A9
2407	AGAM	AGAP005918	0	0	0	0	0	0	1	0	0.685	A9
6537	AGAM	AGAP005921	0	0	0	0	0	0.051	0.891	0.058	0.3667	A9
3756	AGAM	AGAP005926	0.037	0.035	0	0	0.051	0.297	0.58	0	0.1801	A9
580	AGAM	AGAP005943	0	0	0.28	0	0	0	0.72	0	0.432	A9
1657	AGAM	AGAP005946	0	0	0	0	0	0	1	0	0.3883	A9
683	AGAM	AGAP005961	0.058	0	0.081	0	0	0	0.861	0	0.6221	A9
1607	AGAM	AGAP005977	0	0	0	0	0	0	1	0	0.7525	A9
2636	AGAM	AGAP006021	0	0	0	0	0.307	0	0.693	0	0.5604	A9
4937	AGAM	AGAP006025	0.066	0.062	0	0.069	0.01	0.031	0.643	0.119	0.731	A9
3261	AGAM	AGAP006030	0	0	0	0	0	0	1	0	0.4493	A9
5211	AGAM	AGAP006035	0	0	0	0	0	0	1	0	0.4022	A9
1126	AGAM	AGAP006042	0.076	0.065	0.156	0.102	0	0.175	0.426	0	0.3612	A9
4922	AGAM	AGAP006045	0	0	0	0	0	0	1	0	0.2753	A9
194	AGAM	AGAP006046	0	0	0	0	0	0	1	0	0.5372	A9
2306	AGAM	AGAP006101	0	0	0.079	0.091	0	0.049	0.748	0.033	0.8105	A9
2564	AGAM	AGAP006113	0.178	0	0	0	0	0	0.822	0	0.6676	A9
149	AGAM	AGAP006133	0	0	0	0	0	0	1	0	0.408	A9
3382	AGAM	AGAP006141	0	0	0	0	0	0	1	0	0.7093	A9
3971	AGAM	AGAP006159	0	0	0	0	0	0.044	0.956	0	0.5744	A9
4665	AGAM	AGAP006173	0	0	0	0	0	0	1	0	0.7713	A9
406	AGAM	AGAP006188	0	0	0	0	0	0	1	0	0.3968	A9
3562	AGAM	AGAP006231	0	0	0	0	0	0	1	0	0.9095	A9
5197	AGAM	AGAP006245	0.097	0.191	0.234	0	0	0	0.478	0	0.7323	A9
4615	AGAM	AGAP006246	0	0.09	0.183	0.131	0	0.151	0.445	0	0.6029	A9
3772	AGAM	AGAP006249	0	0	0.171	0.104	0.169	0	0.556	0	0.7149	A9
774	AGAM	AGAP006324	0	0	0	0	0	0	1	0	0.3906	A9
2550	AGAM	AGAP006346	0	0	0	0	0	0	1	0	0.4992	A9
1714	AGAM	AGAP006358	0.287	0	0	0.185	0	0	0.528	0	0.4051	A9
3107	AGAM	AGAP006359	0	0.01	0.006	0	0.014	0.05	0.896	0.025	0.6223	A9
65	AGAM	AGAP006360	0.076	0	0.114	0.084	0.103	0	0.623	0	0.7572	A9
4989	AGAM	AGAP006386	0	0	0	0	0	0	1	0	0.366	A9
6615	AGAM	AGAP006394	0	0	0	0	0	0	1	0	0.494	A9
1826	AGAM	AGAP006431	0	0	0	0	0	0	1	0	0.5	A9
2949	AGAM	AGAP006448	0	0	0	0	0	0	1	0	0.8579	A9
1245	AGAM	AGAP006451	0	0	0	0	0	0	1	0	0.3972	A9
5514	AGAM	AGAP006470	0.023	0	0.025	0.032	0.022	0.095	0.743	0.059	0.5	A9
1421	AGAM	AGAP006473	0.082	0.054	0.125	0.106	0.072	0.161	0.252	0.148	0.4208	A9
115	AGAM	AGAP006479	0	0	0	0	0	0	1	0	0.5569	A9
1620	AGAM	AGAP006508	0	0	0	0	0	0	1	0	0.7054	A9
6708	AGAM	AGAP006526	0.056	0	0.172	0	0.137	0.11	0.459	0.066	0.4347	A9
2791	AGAM	AGAP006531	0.103	0.048	0.039	0.091	0	0.283	0.38	0.056	0.7432	A9
208	AGAM	AGAP006535	0	0	0	0	0	0.325	0.675	0	0.6624	A9
1886	AGAM	AGAP006574	0	0	0	0	0	0	1	0	0.3709	A9
6327	AGAM	AGAP006596	0	0	0	0	0	0	1	0	0.1733	A9
721	AGAM	AGAP006608	0.18	0.215	0	0	0	0	0.604	0	0.6848	A9
2546	AGAM	AGAP006617	0	0	0	0	0.016	0.039	0.913	0.031	0.5292	A9
5308	AGAM	AGAP006618	0	0	0	0	0	0	1	0	0.2512	A9
1400	AGAM	AGAP006633	0	0	0	0	0	0	1	0	0.8448	A9
2593	AGAM	AGAP006644	0	0	0	0	0	0	1	0	0.305	A9
2205	AGAM	AGAP006652	0.036	0.025	0.043	0.034	0.054	0.329	0.468	0.013	0.1982	A9
5326	AGAM	AGAP006662	0	0	0	0.201	0	0	0.799	0	0.3009	A9
6610	AGAM	AGAP006669	0	0	0	0	0	0	1	0	0.363	A9
1429	AGAM	AGAP006678	0	0	0	0	0	0	1	0	0.2747	A9
6580	AGAM	AGAP006714	0.022	0.018	0.045	0	0.019	0	0.841	0.055	0.6	A9
3332	AGAM	AGAP006730	0	0	0.071	0	0	0	0.823	0.107	0.3093	A9
665	AGAM	AGAP006762	0	0	0	0	0	0.384	0.616	0	0.6371	A9
3273	AGAM	AGAP006777	0	0	0	0	0	0	1	0	0.5452	A9
5233	AGAM	AGAP006799	0	0	0	0	0	0	1	0	0.6727	A9
5221	AGAM	AGAP006805	0	0	0	0	0	0	1	0	0.491	A9
4801	AGAM	AGAP006809	0.037	0.039	0.024	0.019	0.031	0.245	0.568	0.039	0.6404	A9
3435	AGAM	AGAP006812	0	0	0	0	0	0	1	0	0.4932	A9
292	AGAM	AGAP006817	0.051	0.038	0.048	0.048	0.071	0.192	0.409	0.144	0.7206	A9
1569	AGAM	AGAP006880	0	0	0	0	0	0	1	0	0.6867	A9
5682	AGAM	AGAP006887	0	0	0	0	0	0	1	0	0.7714	A9
1207	AGAM	AGAP006925	0.115	0	0.059	0	0	0	0.667	0.159	0.5434	A9
d23	AGAM	AGAP006932	0	0	0	0	0	0	1	0	0.3988	A9
5062	AGAM	AGAP006933	0	0	0	0	0	0	1	0	0.7101	A9
5141	AGAM	AGAP006937	0.051	0.072	0.079	0.027	0.034	0.284	0.428	0.024	0.831	A9
1758	AGAM	AGAP006938	0.089	0.059	0.111	0.081	0.118	0.129	0.281	0.13	0.4725	A9
4701	AGAM	AGAP006948	0	0.034	0	0.083	0	0	0.883	0	0.5359	A9
6542	AGAM	AGAP006957	0.097	0.043	0	0	0	0.205	0.518	0.137	0.1641	A9
1172	AGAM	AGAP006960	0.051	0	0.022	0	0.05	0.041	0.786	0.05	0.3511	A9
2011	AGAM	AGAP006969	0	0	0	0	0	0	1	0	0.6477	A9
1450	AGAM	AGAP006990	0.028	0.049	0.038	0	0.068	0.113	0.595	0.11	0.2751	A9
444	AGAM	AGAP006994	0	0.04	0	0	0	0	0.894	0.066	0.5557	A9
333	AGAM	AGAP006998	0.077	0.108	0.118	0.072	0.119	0.085	0.316	0.106	0.6599	A9
3457	AGAM	AGAP007001	0.062	0.045	0	0	0	0.057	0.801	0.035	0.619	A9
4221	AGAM	AGAP007052	0	0	0	0	0	0	1	0	0.1587	A9
2645	AGAM	AGAP007107	0.011	0.005	0.007	0	0	0	0.964	0.012	0.6268	A9
3083	AGAM	AGAP007118	0	0	0	0	0	0	1	0	0.1789	A9
1349	AGAM	AGAP007126	0	0	0	0	0	0	1	0	0.5034	A9
5115	AGAM	AGAP007127	0	0	0	0	0	0	1	0	0.692	A9
1739	AGAM	AGAP007131	0.032	0.046	0.05	0.025	0.037	0.089	0.695	0.028	0.968	A9
266	AGAM	AGAP007133	0	0	0	0	0	0	1	0	0.3893	A9
749	AGAM	AGAP007163	0	0	0.077	0	0	0	0.923	0	0.5418	A9
2060	AGAM	AGAP007175	0	0	0	0	0	0.07	0.93	0	0.7158	A9
464	AGAM	AGAP007204	0	0	0	0	0	0	1	0	0.5632	A9
4193	AGAM	AGAP007205	0	0	0	0	0	0	1	0	0.2865	A9
4171	AGAM	AGAP007240	0.004	0	0	0	0.006	0	0.99	0	0.3702	A9
6576	AGAM	AGAP007253	0	0	0	0	0	0	1	0	0.4412	A9
2851	AGAM	AGAP007311	0	0	0	0	0	0	1	0	0.3077	A9
2229	AGAM	AGAP007334	0	0	0	0	0.005	0	0.995	0	0.4334	A9
882	AGAM	AGAP007336	0	0	0	0	0	0.29	0.71	0	0.2976	A9
1529	AGAM	AGAP007358	0	0	0	0	0	0	1	0	0.4734	A9
5671	AGAM	AGAP007362	0	0	0	0	0	0.104	0.896	0	0.4628	A9
6814	AGAM	AGAP007371	0	0	0	0	0	0	1	0	0.2303	A9
2899	AGAM	AGAP007375	0	0	0	0	0	0	0.966	0.034	0.4254	A9
2397	AGAM	AGAP007387	0.038	0.063	0.117	0.057	0.033	0.153	0.5	0.039	0.6726	A9
5627	AGAM	AGAP007418	0.041	0.026	0.084	0.029	0.03	0.027	0.714	0.05	0.342	A9
4599	AGAM	AGAP007419	0	0	0	0.201	0	0	0.799	0	0.1894	A9
3241	AGAM	AGAP007420	0	0	0	0	0	0	1	0	0.5024	A9
1677	AGAM	AGAP007422	0	0	0	0	0	0	1	0	0.1931	A9
577	AGAM	AGAP007472	0	0	0	0	0	0	1	0	0.5411	A9
2701	AGAM	AGAP007478	0	0	0	0	0	0	1	0	0.2654	A9
2336	AGAM	AGAP007489	0	0	0	0	0	0	1	0	0.3914	A9
2239	AGAM	AGAP007494	0	0	0	0	0	0	1	0	0.8759	A9
3231	AGAM	AGAP007500	0	0	0	0	0	0	1	0	0.6449	A9
1954	AGAM	AGAP007503	0	0	0	0	0	0	1	0	0.2998	A9
2859	AGAM	AGAP007506	0.094	0.032	0.084	0.033	0.041	0.093	0.6	0.023	0.4835	A9
1528	AGAM	AGAP007509	0.026	0.015	0.046	0.024	0.026	0.037	0.825	0	0.2643	A9
543	AGAM	AGAP007512	0.066	0.135	0.09	0.069	0.063	0.068	0.484	0.024	0.4649	A9
4459	AGAM	AGAP007522	0.081	0.175	0.145	0	0	0.188	0.411	0	0.9529	A9
2586	AGAM	AGAP007537	0	0	0	0	0	0	1	0	0.2087	A9
308	AGAM	AGAP007545	0	0	0	0	0	0	1	0	0.7149	A9
3401	AGAM	AGAP007547	0	0	0	0	0	0	1	0	0.6842	A9
1558	AGAM	AGAP007567	0	0	0	0	0	0	1	0	0.5229	A9
757	AGAM	AGAP007568	0	0	0	0	0	0	1	0	0.2832	A9
352	AGAM	AGAP007585	0	0	0	0	0	0	1	0	0.757	A9
1918	AGAM	AGAP007596	0	0	0.161	0	0	0	0.839	0	0.6851	A9
3337	AGAM	AGAP007604	0	0	0	0	0	0	1	0	0.4615	A9
496	AGAM	AGAP007611	0.39	0	0	0	0	0	0.61	0	0.4848	A9
1069	AGAM	AGAP007622	0	0	0	0	0	0.121	0.879	0	0.1764	A9
189	AGAM	AGAP007623	0.098	0.146	0	0	0	0.273	0.483	0	0.5759	A9
3244	AGAM	AGAP007627	0	0	0	0	0	0	1	0	0.2873	A9
1346	AGAM	AGAP007646	0	0	0	0	0	0	1	0	0.5886	A9
2080	AGAM	AGAP007648	0	0	0	0	0	0	1	0	0.3727	A9
5922	AGAM	AGAP007657	0	0	0	0	0	0	1	0	0.463	A9
1288	AGAM	AGAP007661	0.338	0	0	0	0	0	0.662	0	0.6396	A9
5396	AGAM	AGAP007678	0	0	0.008	0	0.021	0	0.971	0	0.3258	A9
1367	AGAM	AGAP007681	0	0	0	0	0	0	1	0	0.7705	A9
2169	AGAM	AGAP007684	0	0	0.202	0.184	0	0	0.613	0	0.5032	A9
854	AGAM	AGAP007706	0	0	0	0	0	0.224	0.776	0	0.5936	A9
4764	AGAM	AGAP007714	0.114	0.068	0.13	0.048	0.074	0.206	0.321	0.04	0.4853	A9
540	AGAM	AGAP007715	0.082	0.107	0.051	0.044	0.016	0.161	0.486	0.053	0.4818	A9
1489	AGAM	AGAP007725	0.069	0.043	0.093	0.033	0.055	0.194	0.428	0.085	0.4058	A9
429	AGAM	AGAP007726	0	0	0	0	0	0.287	0.713	0	0.6635	A9
967	AGAM	AGAP007728	0.054	0.029	0.087	0.051	0.009	0.312	0.42	0.036	0.6394	A9
6732	AGAM	AGAP007764	0	0	0	0	0	0	1	0	0.3364	A9
3327	AGAM	AGAP007766	0.169	0.056	0.119	0.03	0.084	0.109	0.348	0.084	0.5294	A9
2743	AGAM	AGAP007772	0.116	0.153	0.138	0	0.09	0	0.503	0	0.2796	A9
2195	AGAM	AGAP007798	0	0	0	0	0	0	1	0	0.51	A9
2028	AGAM	AGAP007807	0	0	0.092	0	0	0	0.908	0	0.7417	A9
174	AGAM	AGAP007810	0.342	0	0	0	0	0	0.658	0	0.8557	A9
659	AGAM	AGAP007815	0	0	0	0	0	0	1	0	0.4879	A9
6867	AGAM	AGAP007839	0	0	0	0	0	0	1	0	0.3759	A9
3283	AGAM	AGAP007863	0	0	0	0	0	0	1	0	0.53	A9
5726	AGAM	AGAP007865	0	0	0	0	0	0	1	0	0.3544	A9
61	AGAM	AGAP007873	0.101	0.105	0.137	0.069	0.087	0.084	0.295	0.122	0.6233	A9
2399	AGAM	AGAP007877	0.078	0.063	0.171	0.053	0.129	0.134	0.306	0.065	0.5988	A9
4041	AGAM	AGAP007882	0.127	0.061	0.087	0	0.082	0.181	0.345	0.117	0.6443	A9
5393	AGAM	AGAP007886	0	0	0	0	0	0	1	0	0.9024	A9
d2	AGAM	AGAP007888	0	0	0	0	0	0	1	0	0.3731	A9
410	AGAM	AGAP007892	0.076	0.079	0.095	0.038	0.071	0.121	0.46	0.06	0.4295	A9
524	AGAM	AGAP007900	0	0.097	0	0	0	0	0.903	0	0.4708	A9
200	AGAM	AGAP007928	0	0	0	0	0	0	1	0	0.5913	A9
2049	AGAM	AGAP007934	0.025	0.02	0.058	0.025	0.031	0.041	0.8	0	0.5665	A9
2836	AGAM	AGAP007957	0	0	0	0	0	0	1	0	0.4549	A9
33	AGAM	AGAP007960	0.156	0.165	0.108	0.084	0.045	0.027	0.356	0.059	0.3406	A9
2265	AGAM	AGAP007967	0.039	0.021	0.046	0.016	0.029	0.18	0.626	0.042	0.8693	A9
3365	AGAM	AGAP007969	0	0	0	0	0	0.07	0.93	0	0.6708	A9
1902	AGAM	AGAP007978	0.027	0.043	0.054	0.029	0.042	0.165	0.606	0.035	0.415	A9
4514	AGAM	AGAP007983	0.096	0	0	0	0.037	0.305	0.562	0	0.4047	A9
578	AGAM	AGAP007984	0.146	0.09	0	0	0	0.212	0.487	0.065	0.4678	A9
2161	AGAM	AGAP007996	0.031	0	0.102	0.047	0.033	0.193	0.582	0.013	0.645	A9
983	AGAM	AGAP007998	0	0	0	0	0.071	0	0.929	0	0.7349	A9
5540	AGAM	AGAP008006	0	0	0.049	0	0	0.279	0.671	0	0.24	A9
790	AGAM	AGAP008007	0.036	0.029	0.132	0.057	0.039	0.22	0.447	0.04	0.663	A9
4052	AGAM	AGAP008023	0	0	0	0	0	0	1	0	0.3266	A9
873	AGAM	AGAP008035	0	0	0	0	0	0	1	0	0.5463	A9
4575	AGAM	AGAP008041	0.045	0.096	0.132	0.096	0.053	0.205	0.332	0.042	0.7414	A9
1846	AGAM	AGAP008044	0.044	0	0.054	0.027	0.038	0.092	0.72	0.025	0.3839	A9
3871	AGAM	AGAP008050	0.047	0.043	0.073	0.023	0	0.234	0.525	0.054	0.3577	A9
2834	AGAM	AGAP008053	0.064	0.071	0.082	0.051	0.103	0.071	0.465	0.094	0.5272	A9
5907	AGAM	AGAP008078	0	0	0	0	0	0	1	0	0.5	A9
4003	AGAM	AGAP008082	0	0	0	0	0	0	1	0	0.4315	A9
6673	AGAM	AGAP008088	0	0.05	0.081	0	0	0.265	0.47	0.133	0.449	A9
3686	AGAM	AGAP008089	0	0	0	0	0	0	1	0	0.5276	A9
349	AGAM	AGAP008095	0	0	0	0	0	0	1	0	0.4367	A9
2672	AGAM	AGAP008111	0	0	0	0	0	0	1	0	0.7908	A9
2707	AGAM	AGAP008124	0.026	0	0.057	0.035	0.068	0.111	0.703	0	0.5647	A9
3581	AGAM	AGAP008129	0	0	0	0	0	0.369	0.631	0	0.6471	A9
1635	AGAM	AGAP008180	0	0	0	0	0	0	1	0	0.4148	A9
1191	AGAM	AGAP008181	0.097	0.11	0.135	0.132	0.078	0.017	0.377	0.054	0.3742	A9
309	AGAM	AGAP008184	0	0	0	0.156	0	0	0.844	0	0.7664	A9
5439	AGAM	AGAP008198	0	0	0	0	0	0	1	0	0.7431	A9
988	AGAM	AGAP008223	0	0.04	0	0	0	0	0.96	0	0.6714	A9
887	AGAM	AGAP008229	0.4	0	0	0	0	0	0.6	0	0.4359	A9
1196	AGAM	AGAP008251	0	0	0	0	0	0	1	0	0.6603	A9
966	AGAM	AGAP008252	0	0	0	0	0	0	1	0	0.5031	A9
1592	AGAM	AGAP008262	0	0	0	0	0	0	1	0	0.3067	A9
2650	AGAM	AGAP008269	0	0	0	0	0	0	1	0	0.7964	A9
4996	AGAM	AGAP008272	0	0	0.202	0.062	0	0.187	0.38	0.168	0.3933	A9
1811	AGAM	AGAP008273	0	0	0	0	0	0	1	0	0.4089	A9
4346	AGAM	AGAP008287	0.047	0.042	0.071	0.105	0.092	0.182	0.369	0.092	0.7346	A9
979	AGAM	AGAP008318	0.243	0.207	0	0	0	0	0.55	0	0.4152	A9
1579	AGAM	AGAP008324	0.077	0	0.158	0.146	0	0	0.62	0	0.3001	A9
2777	AGAM	AGAP008328	0	0	0	0	0	0	1	0	0.4098	A9
4924	AGAM	AGAP008338	0	0	0	0	0.017	0	0.983	0	0.3475	A9
785	AGAM	AGAP008353	0	0	0	0	0	0	1	0	0.5629	A9
1501	AGAM	AGAP008377	0	0.013	0	0	0	0	0.987	0	0.6894	A9
3034	AGAM	AGAP008379	0	0	0	0	0	0	1	0	0.5649	A9
3043	AGAM	AGAP008406	0	0	0	0	0	0	1	0	0.5707	A9
126	AGAM	AGAP008407	0	0	0	0	0	0	1	0	0.6384	A9
1897	AGAM	AGAP008412	0.008	0	0.02	0	0	0	0.961	0.01	0.6579	A9
4362	AGAM	AGAP008413	0	0	0	0	0	0	1	0	0.1593	A9
2996	AGAM	AGAP008417	0	0.023	0	0	0	0.38	0.597	0	0.6366	A9
975	AGAM	AGAP008418	0	0	0	0	0	0	1	0	0.4389	A9
1615	AGAM	AGAP008426	0	0	0	0	0.059	0	0.817	0.124	0.5	A9
1702	AGAM	AGAP008472	0.075	0.066	0.093	0.06	0.081	0.154	0.384	0.087	0.5295	A9
6837	AGAM	AGAP008476	0.099	0.028	0.051	0	0.101	0.113	0.609	0	0.5836	A9
1337	AGAM	AGAP008490	0	0	0	0	0	0.092	0.908	0	0.6075	A9
2585	AGAM	AGAP008494	0	0	0	0	0	0	1	0	0.4482	A9
2315	AGAM	AGAP008497	0.185	0.136	0	0	0	0	0.679	0	0.5321	A9
4521	AGAM	AGAP008502	0.029	0.019	0.267	0.019	0.03	0	0.618	0.018	0.5909	A9
3624	AGAM	AGAP008516	0	0	0	0	0	0	1	0	0.8478	A9
6745	AGAM	AGAP008530	0	0	0	0	0	0	1	0	0.4795	A9
2223	AGAM	AGAP008536	0.052	0	0.184	0.052	0.065	0	0.597	0.051	0.5076	A9
2276	AGAM	AGAP008542	0	0	0	0	0	0	1	0	0.6837	A9
6841	AGAM	AGAP008571	0.056	0.062	0	0	0	0	0.882	0	0.259	A9
5202	AGAM	AGAP008574	0	0	0	0	0	0	1	0	0.7005	A9
804	AGAM	AGAP008604	0.117	0.086	0.121	0.071	0.106	0.173	0.236	0.089	0.7496	A9
2321	AGAM	AGAP008614	0.01	0.026	0	0.025	0.022	0	0.918	0	0.6427	A9
5181	AGAM	AGAP008633	0	0	0	0	0	0	1	0	0.2477	A9
829	AGAM	AGAP008639	0	0	0	0	0	0	1	0	0.497	A9
461	AGAM	AGAP008646	0	0	0	0	0	0	1	0	0.7244	A9
6776	AGAM	AGAP008651	0.055	0	0	0	0.045	0.322	0.578	0	0.6097	A9
1140	AGAM	AGAP008660	0.088	0.069	0.091	0.07	0.096	0.136	0.293	0.157	0.6481	A9
2492	AGAM	AGAP008668	0.07	0.059	0.146	0.057	0.112	0.076	0.398	0.082	0.3443	A9
4623	AGAM	AGAP008673	0	0	0	0	0	0.389	0.611	0	0.3358	A9
3764	AGAM	AGAP008680	0	0	0	0	0	0	1	0	0.8368	A9
6762	AGAM	AGAP008692	0	0	0	0	0	0	1	0	0.6614	A9
3316	AGAM	AGAP008694	0	0	0	0	0	0	1	0	0.2633	A9
344	AGAM	AGAP008712	0	0	0	0	0	0	1	0	0.5892	A9
1272	AGAM	AGAP008718	0	0	0	0	0	0	1	0	0.6671	A9
5071	AGAM	AGAP008727	0.214	0.161	0.083	0.047	0.048	0.06	0.359	0.027	0.4341	A9
715	AGAM	AGAP008728	0.073	0.089	0	0	0	0.099	0.677	0.061	0.4935	A9
3445	AGAM	AGAP008729	0	0	0	0	0	0	1	0	0.6418	A9
5485	AGAM	AGAP008735	0	0	0	0	0	0	1	0	0.4552	A9
4879	AGAM	AGAP008736	0	0	0	0	0	0	1	0	0.2141	A9
2817	AGAM	AGAP008746	0	0	0	0	0	0	1	0	0.5543	A9
3945	AGAM	AGAP008750	0	0	0	0	0	0	1	0	0.8581	A9
3151	AGAM	AGAP008760	0	0.23	0	0	0	0	0.77	0	0.4054	A9
3558	AGAM	AGAP008772	0	0	0	0	0	0	1	0	0.3743	A9
3586	AGAM	AGAP008806	0	0	0	0	0	0	1	0	0.5424	A9
3955	AGAM	AGAP008816	0.054	0.062	0.116	0.051	0.036	0.189	0.425	0.068	0.7934	A9
2458	AGAM	AGAP008827	0	0	0	0	0	0.316	0.684	0	0.5267	A9
4118	AGAM	AGAP008828	0.11	0.053	0	0.065	0	0.086	0.622	0.065	0.4733	A9
514	AGAM	AGAP008830	0.162	0	0	0	0	0	0.552	0.285	0.6353	A9
3505	AGAM	AGAP008831	0	0	0	0	0	0	1	0	0.3852	A9
3501	AGAM	AGAP008836	0	0	0	0	0	0	1	0	0.3586	A9
2004	AGAM	AGAP008842	0	0	0	0	0	0	1	0	0.64	A9
2803	AGAM	AGAP008857	0.086	0.123	0.086	0	0.049	0.168	0.389	0.099	0.3583	A9
658	AGAM	AGAP008862	0	0	0	0	0	0.187	0.813	0	0.3118	A9
1732	AGAM	AGAP008870	0	0	0	0	0	0	1	0	0.1869	A9
2373	AGAM	AGAP008882	0	0	0	0	0	0	1	0	0.3371	A9
899	AGAM	AGAP008896	0	0	0.02	0	0.005	0.017	0.958	0	0.8528	A9
2634	AGAM	AGAP008910	0.076	0.058	0.095	0.081	0.071	0.154	0.365	0.1	0.4782	A9
3473	AGAM	AGAP008927	0	0	0.123	0	0	0	0.877	0	0.5223	A9
986	AGAM	AGAP008928	0.082	0.113	0	0	0	0	0.805	0	0.8103	A9
2025	AGAM	AGAP008932	0	0	0	0	0.232	0	0.768	0	0.7255	A9
2185	AGAM	AGAP008941	0	0	0	0	0	0	1	0	0.5369	A9
1967	AGAM	AGAP008942	0	0	0.18	0	0.177	0	0.643	0	0.7477	A9
4427	AGAM	AGAP008944	0	0	0	0	0	0	1	0	0.6375	A9
2760	AGAM	AGAP008969	0	0	0	0	0	0	1	0	0.8242	A9
1560	AGAM	AGAP008977	0	0	0	0	0	0	1	0	0.6498	A9
3130	AGAM	AGAP008983	0	0	0	0	0	0.153	0.847	0	0.3689	A9
2041	AGAM	AGAP009023	0.191	0	0.291	0	0	0	0.518	0	0.6088	A9
6823	AGAM	AGAP009026	0	0	0	0	0	0	1	0	0.3729	A9
1177	AGAM	AGAP009034	0	0	0	0	0	0	1	0	0.6235	A9
76	AGAM	AGAP009057	0.081	0.064	0.091	0.075	0.078	0.106	0.435	0.071	0.55	A9
3937	AGAM	AGAP009070	0.085	0.086	0	0	0.069	0	0.639	0.12	0.5534	A9
4896	AGAM	AGAP009073	0	0	0	0	0	0	1	0	0.3951	A9
516	AGAM	AGAP009074	0.028	0.017	0.019	0.048	0.035	0.12	0.733	0	0.7262	A9
5787	AGAM	AGAP009084	0	0	0	0	0	0	1	0	0.3878	A9
2196	AGAM	AGAP009088	0	0	0	0	0	0	1	0	0.7712	A9
541	AGAM	AGAP009093	0	0	0	0	0	0	1	0	0.8045	A9
293	AGAM	AGAP009115	0	0	0	0	0	0	1	0	0.6787	A9
1695	AGAM	AGAP009129	0	0	0.003	0	0.007	0	0.99	0	0.3375	A9
1017	AGAM	AGAP009141	0.094	0.09	0.155	0.059	0.074	0	0.473	0.055	0.7178	A9
2851	AGAM	AGAP009153	0.054	0.092	0.143	0	0	0.211	0.5	0	0.375	A9
841	AGAM	AGAP009160	0	0	0	0	0	0	1	0	0.6547	A9
5624	AGAM	AGAP009165	0.036	0.013	0.048	0.033	0.043	0.063	0.726	0.037	0.4606	A9
2325	AGAM	AGAP009174	0.14	0.099	0	0	0.149	0	0.611	0	0.5161	A9
3293	AGAM	AGAP009175	0	0	0	0	0	0	1	0	0.3821	A9
1396	AGAM	AGAP009181	0.118	0	0	0	0	0	0.882	0	0.6901	A9
6556	AGAM	AGAP009222	0	0	0	0	0	0.154	0.846	0	0.5678	A9
3858	AGAM	AGAP009234	0.173	0.08	0.181	0.06	0.048	0.07	0.312	0.076	0.4923	A9
2034	AGAM	AGAP009255	0	0	0	0	0	0	1	0	0.683	A9
2165	AGAM	AGAP009259	0.167	0.054	0	0.056	0.071	0.115	0.439	0.099	0.4918	A9
2557	AGAM	AGAP009264	0.02	0.014	0.039	0.026	0.023	0.015	0.829	0.034	0.7696	A9
251	AGAM	AGAP009295	0	0	0	0	0	0	1	0	0.4571	A9
3824	AGAM	AGAP009296	0	0	0	0	0	0	1	0	0.4695	A9
3129	AGAM	AGAP009304	0.112	0.123	0.119	0.118	0.067	0.109	0.275	0.077	0.4986	A9
6445	AGAM	AGAP009315	0	0	0	0	0	0	1	0	0.5851	A9
4881	AGAM	AGAP009317	0.029	0.019	0	0	0.014	0	0.938	0	0.5635	A9
1341	AGAM	AGAP009331	0.058	0.065	0	0.215	0.103	0	0.559	0	0.5669	A9
2793	AGAM	AGAP009347	0.055	0.053	0.064	0.015	0.043	0.29	0.429	0.051	0.5119	A9
3522	AGAM	AGAP009348	0	0	0	0	0	0	1	0	0.6191	A9
1152	AGAM	AGAP009446	0	0	0	0	0	0	0.886	0.114	0.6831	A9
1455	AGAM	AGAP009459	0.003	0	0.006	0.002	0.011	0.18	0.793	0.005	0.8121	A9
234	AGAM	AGAP009487	0	0	0	0	0	0	1	0	0.5363	A9
3047	AGAM	AGAP009495	0.052	0.07	0.064	0.038	0.043	0.103	0.611	0.019	0.5774	A9
2236	AGAM	AGAP009496	0	0	0	0.06	0	0	0.94	0	0.4917	A9
2144	AGAM	AGAP009498	0.132	0	0	0	0	0	0.868	0	0.6453	A9
3670	AGAM	AGAP009507	0.069	0.07	0.118	0.065	0.057	0.161	0.358	0.102	0.583	A9
44	AGAM	AGAP009511	0.062	0	0.188	0.031	0.049	0.038	0.632	0	0.5842	A9
3576	AGAM	AGAP009512	0.019	0.027	0.076	0.012	0	0.256	0.59	0.021	0.4328	A9
409	AGAM	AGAP009516	0	0	0	0	0	0	1	0	0.8476	A9
6631	AGAM	AGAP009536	0.117	0.124	0.118	0.039	0.042	0.131	0.375	0.053	0.3816	A9
4858	AGAM	AGAP009547	0.045	0.027	0.096	0.076	0.094	0.162	0.299	0.201	0.4121	A9
1217	AGAM	AGAP009565	0	0	0	0	0	0	1	0	0.6267	A9
13	AGAM	AGAP009568	0	0.013	0	0	0	0	0.987	0	0.6607	A9
6658	AGAM	AGAP009570	0.13	0	0.216	0	0	0	0.654	0	0.5604	A9
4546	AGAM	AGAP009577	0	0	0	0	0	0	1	0	0.3058	A9
240	AGAM	AGAP009579	0	0	0	0	0	0	1	0	0.5318	A9
4579	AGAM	AGAP009586	0	0.071	0	0	0	0	0.929	0	0.5942	A9
3165	AGAM	AGAP009587	0	0	0	0	0	0.175	0.825	0	0.396	A9
3112	AGAM	AGAP009603	0.102	0	0.047	0.035	0	0	0.816	0	0.695	A9
1123	AGAM	AGAP009632	0.041	0.052	0.031	0	0	0.053	0.822	0	0.3262	A9
950	AGAM	AGAP009641	0	0	0	0	0	0	1	0	0.7744	A9
2643	AGAM	AGAP009661	0	0	0.108	0	0	0	0.892	0	0.5437	A9
2309	AGAM	AGAP009676	0	0	0	0	0	0	1	0	0.4321	A9
4236	AGAM	AGAP009680	0	0	0	0	0	0.274	0.726	0	0.93	A9
2855	AGAM	AGAP009700	0.061	0.04	0.112	0.049	0.096	0.211	0.307	0.125	0.9299	A9
5172	AGAM	AGAP009741	0.002	0	0.007	0.003	0.012	0	0.977	0	0.4034	A9
1000	AGAM	AGAP009743	0.038	0	0.107	0	0	0.363	0.492	0	0.4617	A9
1795	AGAM	AGAP009746	0.049	0.043	0.02	0.028	0.03	0.206	0.598	0.027	0.8635	A9
931	AGAM	AGAP009765	0	0	0	0	0	0.132	0.868	0	0.7347	A9
27	AGAM	AGAP009780	0	0	0	0	0	0	1	0	0.3639	A9
5775	AGAM	AGAP009785	0	0	0	0	0	0	1	0	0.2575	A9
3338	AGAM	AGAP009806	0	0	0.166	0	0	0	0.834	0	0.271	A9
6242	AGAM	AGAP009809	0	0	0	0	0	0	1	0	0.5776	A9
2439	AGAM	AGAP009812	0	0	0	0	0	0	1	0	0.6822	A9
2221	AGAM	AGAP009834	0.048	0.063	0.093	0.055	0.039	0.233	0.362	0.109	0.767	A9
1127	AGAM	AGAP009837	0.071	0.054	0.064	0.055	0.072	0.154	0.455	0.073	0.2756	A9
3944	AGAM	AGAP009841	0.057	0.07	0.13	0.104	0.068	0.225	0.295	0.052	0.5579	A9
5431	AGAM	AGAP009861	0.084	0.049	0.126	0.076	0.119	0.207	0.235	0.104	0.8175	A9
4024	AGAM	AGAP009881	0	0	0	0	0	0	1	0	0.2756	A9
1337	AGAM	AGAP009897	0	0.013	0.127	0.083	0.044	0	0.699	0.033	0.6093	A9
4942	AGAM	AGAP009901	0	0	0	0	0	0.199	0.801	0	0.5903	A9
2754	AGAM	AGAP009910	0	0	0	0	0	0.159	0.841	0	0.2041	A9
1179	AGAM	AGAP009913	0.089	0.148	0.163	0.078	0.083	0.024	0.364	0.051	0.6731	A9
1312	AGAM	AGAP009915	0	0	0	0	0	0	1	0	0.3533	A9
6574	AGAM	AGAP009919	0.006	0.004	0.018	0.007	0.108	0.032	0.669	0.157	0.8154	A9
555	AGAM	AGAP009921	0	0	0	0	0	0.236	0.764	0	0.6584	A9
284	AGAM	AGAP009929	0.02	0.013	0.088	0.017	0.082	0.257	0.484	0.04	0.7835	A9
116	AGAM	AGAP009937	0	0	0	0	0	0	1	0	0.6125	A9
3574	AGAM	AGAP009940	0	0	0	0	0.007	0.199	0.794	0	0.7057	A9
1724	AGAM	AGAP009950	0	0	0	0	0	0	1	0	0.2026	A9
1068	AGAM	AGAP009959	0	0	0	0	0.01	0	0.99	0	0.2993	A9
1913	AGAM	AGAP009961	0	0	0.011	0.01	0.018	0.049	0.912	0	0.5654	A9
105	AGAM	AGAP009972	0	0	0.197	0.067	0.098	0.055	0.582	0	0.6338	A9
3142	AGAM	AGAP010008	0	0	0	0	0	0.332	0.668	0	0.4681	A9
2118	AGAM	AGAP010012	0	0	0	0	0	0	1	0	0.5343	A9
6803	AGAM	AGAP010016	0	0	0	0	0	0	1	0	0.3762	A9
2093	AGAM	AGAP010020	0	0	0	0	0	0	1	0	0.6379	A9
419	AGAM	AGAP010026	0	0	0	0	0.109	0.207	0.684	0	0.6328	A9
965	AGAM	AGAP010029	0.087	0.095	0.144	0.072	0.089	0.087	0.342	0.085	0.7816	A9
2229	AGAM	AGAP010031	0	0	0.006	0	0.01	0	0.984	0	0.489	A9
5730	AGAM	AGAP010075	0	0	0	0	0	0	1	0	0.6118	A9
3291	AGAM	AGAP010076	0	0	0	0	0	0.316	0.684	0	0.5644	A9
4641	AGAM	AGAP010080	0.063	0.079	0.061	0.051	0.052	0.085	0.544	0.065	0.4777	A9
6070	AGAM	AGAP010081	0.044	0.058	0.014	0.018	0.02	0.331	0.514	0	0.1851	A9
1334	AGAM	AGAP010087	0	0	0	0	0	0.17	0.83	0	0.5264	A9
998	AGAM	AGAP010139	0	0	0	0	0	0	1	0	0.701	A9
3536	AGAM	AGAP010165	0	0	0	0	0	0	1	0	0.5221	A9
3329	AGAM	AGAP010171	0	0	0	0	0	0	1	0	0.3381	A9
3823	AGAM	AGAP010180	0	0	0	0	0	0	1	0	0.5163	A9
1568	AGAM	AGAP010183	0.02	0.063	0.173	0.07	0.023	0.037	0.531	0.083	0.4184	A9
3032	AGAM	AGAP010188	0.145	0.031	0.066	0.042	0.075	0.183	0.404	0.054	0.7292	A9
3724	AGAM	AGAP010189	0.028	0	0.046	0.017	0.034	0.078	0.773	0.024	0.3436	A9
68	AGAM	AGAP010192	0.057	0.114	0	0	0	0.127	0.701	0	0.7063	A9
1951	AGAM	AGAP010207	0.119	0	0	0	0.14	0	0.741	0	0.4397	A9
2386	AGAM	AGAP010209	0	0	0	0	0	0	1	0	0.7783	A9
3626	AGAM	AGAP010246	0.036	0.029	0.12	0	0	0.095	0.72	0	0.5857	A9
1063	AGAM	AGAP010261	0	0	0	0	0	0.096	0.904	0	0.6857	A9
1065	AGAM	AGAP010267	0.065	0.068	0.068	0.058	0.092	0.236	0.365	0.048	0.6166	A9
3023	AGAM	AGAP010289	0.027	0.057	0	0	0.029	0.076	0.783	0.028	0.643	A9
3280	AGAM	AGAP010317	0.053	0.117	0.148	0.065	0.045	0.209	0.308	0.056	0.3896	A9
1855	AGAM	AGAP010336	0.066	0.084	0.098	0.025	0.024	0.034	0.651	0.019	0.8513	A9
2021	AGAM	AGAP010342	0	0	0	0.256	0	0	0.744	0	0.4526	A9
2994	AGAM	AGAP010376	0	0	0	0	0	0.171	0.829	0	0.6641	A9
1035	AGAM	AGAP010388	0.021	0.033	0.043	0.021	0.016	0.183	0.656	0.027	0.7782	A9
336	AGAM	AGAP010394	0	0	0	0	0	0	1	0	0.7339	A9
4796	AGAM	AGAP010397	0.015	0.014	0.025	0.015	0.019	0.103	0.777	0.032	0.413	A9
431	AGAM	AGAP010413	0	0	0	0	0	0	1	0	0.5932	A9
224	AGAM	AGAP010418	0	0	0	0	0	0.101	0.899	0	0.5622	A9
2680	AGAM	AGAP010421	0.186	0.101	0.177	0.053	0.101	0.069	0.29	0.022	0.7718	A9
2862	AGAM	AGAP010425	0.082	0.089	0.078	0.044	0.054	0.155	0.405	0.093	0.297	A9
1317	AGAM	AGAP010426	0.04	0.069	0.082	0.025	0.049	0.245	0.414	0.076	0.3406	A9
2371	AGAM	AGAP010427	0.02	0	0.048	0.08	0.027	0.265	0.559	0	0.5906	A9
1705	AGAM	AGAP010432	0.102	0.097	0.08	0.048	0.031	0.243	0.365	0.036	0.5052	A9
2379	AGAM	AGAP010459	0.054	0.048	0.076	0.02	0.03	0.196	0.533	0.043	0.432	A9
1181	AGAM	AGAP010473	0	0	0	0	0	0	1	0	0.5109	A9
3671	AGAM	AGAP010475	0	0	0	0	0	0	1	0	0.5417	A9
5743	AGAM	AGAP010476	0	0	0	0	0	0.176	0.824	0	0.6349	A9
4485	AGAM	AGAP010477	0.059	0.061	0.102	0.093	0.046	0.236	0.312	0.092	0.6466	A9
3901	AGAM	AGAP010483	0.098	0.053	0.045	0	0.061	0.223	0.448	0.072	0.5578	A9
25	AGAM	AGAP010490	0.03	0.032	0.04	0.042	0.032	0.23	0.595	0	0.5822	A9
3232	AGAM	AGAP010494	0	0	0	0	0	0.072	0.928	0	0.7548	A9
4317	AGAM	AGAP010496	0	0	0.043	0.019	0.014	0.37	0.54	0.015	0.7132	A9
87	AGAM	AGAP010519	0	0	0	0	0	0	1	0	0.8552	A9
3281	AGAM	AGAP010544	0.021	0.047	0.047	0.033	0.042	0.261	0.501	0.048	0.6344	A9
4759	AGAM	AGAP010557	0.064	0.066	0.147	0.129	0.089	0.073	0.337	0.095	0.619	A9
2130	AGAM	AGAP010626	0	0	0	0	0	0	1	0	0.563	A9
264	AGAM	AGAP010643	0	0	0	0	0	0	1	0	0.5579	A9
1935	AGAM	AGAP010671	0	0	0	0	0	0.151	0.849	0	0.4606	A9
2367	AGAM	AGAP010673	0	0	0	0	0	0	1	0	0.5248	A9
1678	AGAM	AGAP010680	0.176	0.163	0	0	0	0	0.661	0	0.2426	A9
922	AGAM	AGAP010697	0	0	0	0	0	0	1	0	0.2473	A9
338	AGAM	AGAP010700	0.096	0.145	0	0	0	0.251	0.464	0.045	0.7895	A9
3486	AGAM	AGAP010714	0.055	0.057	0.059	0.082	0.041	0.085	0.573	0.048	0.6296	A9
4549	AGAM	AGAP010786	0	0.065	0	0	0	0	0.935	0	0.3836	A9
6437	AGAM	AGAP010805	0.218	0	0	0	0	0	0.782	0	0.3066	A9
4260	AGAM	AGAP010836	0	0	0	0	0	0.211	0.552	0.237	0.3776	A9
1975	AGAM	AGAP010837	0	0	0	0	0	0	1	0	0.525	A9
4498	AGAM	AGAP010866	0.112	0.102	0.057	0.142	0.074	0.105	0.279	0.13	0.3889	A9
6555	AGAM	AGAP010876	0.162	0.05	0.1	0.061	0.139	0.098	0.339	0.05	0.8752	A9
4577	AGAM	AGAP010936	0.115	0.126	0	0	0	0.31	0.449	0	0.6291	A9
3465	AGAM	AGAP010939	0	0	0	0	0	0	1	0	0.6302	A9
5284	AGAM	AGAP010954	0	0	0	0	0	0	1	0	0.4204	A9
4344	AGAM	AGAP010978	0.037	0.041	0.059	0.036	0.049	0.271	0.373	0.133	0.4132	A9
5331	AGAM	AGAP010983	0	0	0	0	0	0	1	0	0.6213	A9
5379	AGAM	AGAP011032	0	0	0	0	0.012	0	0.988	0	0.2989	A9
1399	AGAM	AGAP011055	0.095	0.077	0.116	0.098	0.147	0.117	0.278	0.072	0.4612	A9
1750	AGAM	AGAP011070	0	0	0	0	0	0	1	0	0.281	A9
3752	AGAM	AGAP011078	0	0	0.009	0	0.007	0	0.984	0	0.3925	A9
3225	AGAM	AGAP011086	0	0	0	0	0	0	1	0	0.5485	A9
1427	AGAM	AGAP011110	0.05	0.026	0.103	0.059	0.032	0.056	0.579	0.095	0.5852	A9
1228	AGAM	AGAP011116	0	0.07	0.082	0.072	0.067	0.064	0.645	0	0.7234	A9
183	AGAM	AGAP011123	0	0	0	0	0	0	1	0	0.4027	A9
4616	AGAM	AGAP011135	0	0	0	0	0	0	1	0	0.3921	A9
1600	AGAM	AGAP011138	0	0	0	0	0	0	1	0	0.5563	A9
2681	AGAM	AGAP011141	0.066	0.017	0.236	0.034	0.031	0	0.595	0.022	0.4898	A9
671	AGAM	AGAP011156	0.028	0.015	0.052	0.026	0.044	0.108	0.693	0.034	0.4479	A9
5568	AGAM	AGAP011157	0	0	0.194	0	0.043	0	0.763	0	0.3941	A9
141	AGAM	AGAP011162	0	0	0	0	0	0	1	0	0.5692	A9
2008	AGAM	AGAP011170	0	0	0	0	0	0	1	0	0.354	A9
5248	AGAM	AGAP011200	0	0	0	0	0	0	1	0	0.4884	A9
2347	AGAM	AGAP011203	0.032	0.054	0.104	0.036	0.054	0	0.645	0.075	0.6478	A9
1559	AGAM	AGAP011213	0.086	0.088	0.101	0	0	0.176	0.549	0	0.1491	A9
802	AGAM	AGAP011218	0	0.171	0	0	0	0	0.632	0.197	0.6704	A9
1815	AGAM	AGAP011242	0	0	0	0	0	0	1	0	0.6132	A9
5860	AGAM	AGAP011243	0	0	0	0	0	0.321	0.679	0	0.4027	A9
5380	AGAM	AGAP011247	0.055	0.048	0	0	0	0.038	0.859	0	0.9206	A9
1851	AGAM	AGAP011252	0	0	0.114	0.059	0.081	0.136	0.61	0	0.7156	A9
4688	AGAM	AGAP011254	0	0	0	0	0	0	1	0	0.8927	A9
253	AGAM	AGAP011271	0	0	0	0	0	0	1	0	0.5344	A9
880	AGAM	AGAP011279	0.034	0.08	0.019	0	0	0.022	0.845	0	0.8135	A9
1122	AGAM	AGAP011285	0.072	0.04	0.055	0.032	0.164	0.175	0.346	0.116	0.3472	A9
190	AGAM	AGAP011292	0.018	0.015	0.021	0.019	0.025	0.042	0.846	0.014	0.6896	A9
2014	AGAM	AGAP011324	0	0	0	0	0	0.276	0.724	0	0.6226	A9
1696	AGAM	AGAP011328	0	0	0	0	0.075	0.316	0.476	0.133	0.6751	A9
6546	AGAM	AGAP011333	0	0	0	0	0	0	1	0	0.8269	A9
3509	AGAM	AGAP011334	0.1	0.037	0	0	0.04	0.006	0.767	0.049	0.6469	A9
2790	AGAM	AGAP011338	0	0.067	0.069	0	0.112	0.197	0.43	0.125	0.614	A9
173	AGAM	AGAP011351	0.06	0	0	0	0	0.181	0.759	0	0.6325	A9
1107	AGAM	AGAP011358	0	0	0	0	0	0	1	0	0.7242	A9
4722	AGAM	AGAP011361	0	0	0	0	0	0.325	0.642	0.034	0.2671	A9
4453	AGAM	AGAP011363	0	0	0	0	0	0.1	0.9	0	0.9761	A9
6779	AGAM	AGAP011380	0	0	0	0	0	0	1	0	0.7316	A9
3833	AGAM	AGAP011422	0	0	0	0	0	0	1	0	0.7895	A9
356	AGAM	AGAP011425	0.07	0	0.058	0	0	0.28	0.471	0.121	0.5324	A9
1499	AGAM	AGAP011437	0	0	0	0	0	0	1	0	0.877	A9
6639	AGAM	AGAP011438	0.036	0.013	0.027	0.005	0.017	0.075	0.828	0	0.6537	A9
16	AGAM	AGAP011441	0	0	0	0	0	0	1	0	0.5795	A9
1200	AGAM	AGAP011454	0	0	0	0	0	0.168	0.832	0	0.1748	A9
2632	AGAM	AGAP011463	0	0	0	0	0	0	1	0	0.4988	A9
4149	AGAM	AGAP011464	0	0	0	0	0	0	1	0	0.5333	A9
2333	AGAM	AGAP011487	0	0	0	0	0	0	1	0	0.3834	A9
2175	AGAM	AGAP011491	0	0	0	0.222	0	0	0.778	0	0.4228	A9
3431	AGAM	AGAP011534	0.055	0.038	0.029	0	0.087	0.253	0.467	0.072	0.282	A9
4998	AGAM	AGAP011546	0	0.103	0.222	0	0	0	0.676	0	0.4752	A9
5239	AGAM	AGAP011563	0	0	0	0	0	0	1	0	0.7248	A9
739	AGAM	AGAP011586	0.014	0.053	0.128	0.026	0.032	0	0.688	0.06	0.409	A9
976	AGAM	AGAP011587	0	0	0	0	0	0	1	0	0.9364	A9
1037	AGAM	AGAP011623	0	0	0	0	0	0.144	0.856	0	0.3137	A9
3000	AGAM	AGAP011663	0	0	0	0	0	0	1	0	0.3824	A9
3835	AGAM	AGAP011670	0	0	0	0	0	0	1	0	0.4448	A9
2931	AGAM	AGAP011694	0	0	0	0	0	0	1	0	0.5754	A9
1643	AGAM	AGAP011701	0	0.103	0	0.071	0	0	0.826	0	0.6024	A9
1298	AGAM	AGAP011702	0	0	0	0	0	0	1	0	0.4804	A9
4493	AGAM	AGAP011708	0.232	0.142	0.123	0	0.104	0	0.399	0	0.5869	A9
335	AGAM	AGAP011717	0	0	0	0	0	0	1	0	0.8879	A9
210	AGAM	AGAP011728	0	0	0	0	0	0	1	0	0.6405	A9
1364	AGAM	AGAP011743	0	0	0	0	0	0	1	0	0.3259	A9
2474	AGAM	AGAP011766	0.075	0	0.15	0.085	0.065	0.246	0.379	0	0.5798	A9
4019	AGAM	AGAP011772	0	0	0	0	0	0.227	0.773	0	0.217	A9
12	AGAM	AGAP011823	0	0	0	0	0	0	1	0	0.5668	A9
3112	AGAM	AGAP011839	0.028	0.032	0.091	0	0.036	0.043	0.741	0.029	0.7588	A9
2976	AGAM	AGAP011840	0.06	0.057	0.056	0	0	0	0.827	0	0.763	A9
217	AGAM	AGAP011851	0	0	0	0	0	0	1	0	0.5865	A9
2043	AGAM	AGAP011870	0.04	0.045	0	0	0.052	0	0.863	0	0.4418	A9
1168	AGAM	AGAP011872	0	0	0	0	0	0	0.918	0.082	0.6686	A9
1060	AGAM	AGAP011875	0	0	0	0	0	0	1	0	0.3254	A9
4189	AGAM	AGAP011879	0	0	0	0	0	0	1	0	0.3669	A9
5512	AGAM	AGAP011882	0	0	0	0	0	0	1	0	0.7438	A9
291	AGAM	AGAP011888	0	0	0	0	0	0	1	0	0.5596	A9
2674	AGAM	AGAP011890	0	0	0	0	0	0	1	0	0.7528	A9
2805	AGAM	AGAP011892	0	0	0	0	0	0	1	0	0.4963	A9
2792	AGAM	AGAP011895	0.061	0.087	0.135	0.032	0.105	0.099	0.415	0.067	0.6492	A9
1080	AGAM	AGAP011933	0	0	0	0	0	0	1	0	0.5843	A9
2502	AGAM	AGAP011959	0	0	0	0	0	0	1	0	0.6277	A9
4476	AGAM	AGAP011962	0	0	0	0	0.087	0	0.913	0	0.6039	A9
3343	AGAM	AGAP011983	0	0	0	0	0	0	1	0	0.5146	A9
5113	AGAM	AGAP011994	0.118	0.031	0.14	0.052	0.121	0.063	0.429	0.045	0.5707	A9
4650	AGAM	AGAP011996	0	0	0	0	0	0	1	0	0.6968	A9
3487	AGAM	AGAP012004	0	0	0	0	0	0	1	0	0.3502	A9
3746	AGAM	AGAP012018	0	0	0	0	0	0	1	0	0.6729	A9
1113	AGAM	AGAP012026	0	0	0	0	0	0	1	0	0.8264	A9
4285	AGAM	AGAP012038	0	0	0.122	0.124	0	0	0.721	0.033	0.419	A9
3441	AGAM	AGAP012054	0	0	0	0	0	0	1	0	0.6603	A9
4080	AGAM	AGAP012058	0	0	0	0	0	0	1	0	0.9212	A9
2985	AGAM	AGAP012085	0	0.207	0	0	0	0	0.793	0	0.5436	A9
3680	AGAM	AGAP012089	0.108	0.083	0.136	0.039	0.089	0.194	0.276	0.076	0.5733	A9
133	AGAM	AGAP012090	0	0	0	0	0	0	1	0	0.5877	A9
3379	AGAM	AGAP012123	0	0	0	0	0	0	1	0	0.79	A9
4507	AGAM	AGAP012126	0	0	0	0	0.046	0	0.954	0	0.6164	A9
2500	AGAM	AGAP012127	0.033	0	0.039	0.032	0	0	0.896	0	0.6254	A9
273	AGAM	AGAP012134	0.086	0	0.047	0	0.059	0.107	0.62	0.08	0.4929	A9
1805	AGAM	AGAP012146	0	0	0	0	0	0	1	0	0.6287	A9
263	AGAM	AGAP012160	0	0	0	0	0	0.222	0.778	0	0.3224	A9
4487	AGAM	AGAP012168	0	0	0.144	0.13	0.1	0.156	0.417	0.053	0.73	A9
244	AGAM	AGAP012175	0	0	0	0	0	0	1	0	0.6405	A9
708	AGAM	AGAP012183	0	0	0	0	0	0	1	0	0.7088	A9
130	AGAM	AGAP012185	0	0	0	0	0	0	1	0	0.5934	A9
717	AGAM	AGAP012248	0.037	0.073	0.122	0.082	0.081	0.073	0.446	0.087	0.6098	A9
1964	AGAM	AGAP012273	0.048	0.044	0.058	0.031	0.018	0.086	0.69	0.025	0.2258	A9
6502	AGAM	AGAP012282	0	0	0	0	0	0	1	0	0.2279	A9
418	AGAM	AGAP012289	0	0	0	0	0.212	0	0.788	0	0.3295	A9
1379	AGAM	AGAP012336	0.055	0.084	0.101	0.086	0.105	0.075	0.348	0.147	0.4667	A9
2954	AGAM	AGAP012340	0	0	0	0	0	0.063	0.937	0	0.2082	A9
992	AGAM	AGAP012366	0.076	0.078	0.104	0	0	0.162	0.504	0.076	0.4902	A9
2006	AGAM	AGAP012367	0.045	0.031	0.088	0.076	0.061	0.119	0.538	0.042	0.4006	A9
6	AGAM	AGAP012372	0	0	0	0	0	0	1	0	0.4782	A9
5410	AGAM	AGAP012392	0.116	0.067	0.096	0	0.053	0.112	0.556	0	0.485	A9
4059	AGAM	AGAP012406	0.023	0.048	0.032	0	0.128	0.099	0.625	0.044	0.5199	A9
2076	AGAM	AGAP012410	0	0	0	0	0	0	1	0	0.4478	A9
4390	AGAM	AGAP012829	0.017	0.037	0.04	0.027	0.02	0.258	0.563	0.038	0.3003	A9
1082	AGAM	AGAP006601	0.069	0.074	0.082	0.07	0.054	0.18	0.389	0.084	0.3338	A9
1093	AGAM	AGAP003676	0	0.043	0.031	0.021	0.047	0.293	0.497	0.068	0.3787	A9
1844	AGAM	AGAP005052	0	0	0	0	0	0.048	0.952	0	0.5719	A9
1906	AGAM	AGAP010757	0	0	0	0	0	0	1	0	0.4734	A9
2113	AGAM	AGAP007954	0.033	0.031	0.145	0.048	0.127	0	0.617	0	0.3066	A9
2307	AGAM	AGAP012258	0.051	0	0.138	0	0	0	0.811	0	0.4129	A9
2692	AGAM	AGAP003604	0	0.183	0	0	0	0	0.817	0	0.5748	A9
4215	AGAM	AGAP002175	0.043	0.048	0.1	0.021	0.088	0.129	0.463	0.109	0.5212	A9
4636	AGAM	AGAP005818	0	0.047	0	0.066	0.085	0.227	0.489	0.086	0.4134	A9
5229	AGAM	AGAP004903	0.057	0.049	0.053	0.046	0.05	0.252	0.352	0.142	0.4417	A9
5234	AGAM	AGAP009059	0	0.106	0.102	0.075	0	0	0.599	0.118	0.6812	A9
6627	AGAM	AGAP001747	0.014	0	0.016	0	0	0.027	0.943	0	0.751	A9
902	AGAM	AGAP008689	0.003	0.028	0	0	0.006	0	0.964	0	0.6107	A9
1968	AGAM	AGAP009949	0	0	0	0	0	0	1	0	0.4366	A9
d12	AGAM	AGAP003983	0	0	0	0	0	0.091	0.909	0	0.2232	A9
d12	AGAM	AGAP008970	0	0	0	0	0	0	1	0	0.313	A9
d24	AGAM	AGAP002784	0	0	0	0	0	0	1	0	0.5898	A9
6902	AGAM	AGAP001523	0	0	0	0	0	0	1	0	0.3064	A9
6942	AGAM	AGAP004622	0	0	0.005	0	0.006	0	0.99	0	0.5232	A9
6945	AGAM	AGAP008988	0	0	0	0	0	0	1	0	0.7164	A9
6956	AGAM	AGAP008266	0.072	0.047	0.055	0	0.027	0.117	0.539	0.142	0.2783	A9
6959	AGAM	AGAP010686	0.088	0.105	0.099	0.063	0.048	0.2	0.341	0.056	0.1595	A9
7018	AGAM	AGAP003351	0	0	0	0	0	0	1	0	0.287	A9
7026	AGAM	AGAP002033	0	0	0.013	0	0.015	0	0.972	0	0.4523	A9
7033	AGAM	AGAP005683	0.067	0.097	0.129	0.088	0.13	0.153	0.254	0.082	0.217	A9
7035	AGAM	AGAP003804	0	0	0	0	0	0	1	0	0.3112	A9
7074	AGAM	AGAP009573	0	0	0	0	0	0	1	0	0.5344	A9
7109	AGAM	AGAP005274	0.05	0.06	0.089	0	0	0.144	0.605	0.053	0.2918	A9
7144	AGAM	AGAP006323	0	0	0	0	0	0.403	0.597	0	0.1595	A9
7218	AGAM	AGAP005223	0.09	0.078	0.073	0	0.064	0.118	0.578	0	0.5524	A9
7227	AGAM	AGAP000330	0	0	0	0	0	0	1	0	0.3322	A9
7268	AGAM	AGAP002595	0	0	0	0	0	0	1	0	0.3031	A9
7535	AGAM	AGAP007144	0	0	0	0	0	0	1	0	0.1685	A9
7560	AGAM	AGAP005272	0	0	0	0	0	0.285	0.689	0.026	0.2449	A9
7619	AGAM	AGAP004056	0.073	0.052	0.098	0.043	0.117	0.247	0.318	0.052	0.2927	A9
7637	AGAM	AGAP005407	0	0	0	0	0	0.293	0.707	0	0.131	A9
7713	AGAM	AGAP005819	0	0	0	0	0	0	1	0	0.1762	A9
8101	AGAM	AGAP006892	0	0	0	0	0	0	1	0	0.2139	A9
8129	AGAM	AGAP002349	0	0	0	0	0	0.135	0.747	0.118	0.1827	A9
5056	AGAM	AGAP001778	0.2	0	0	0	0	0	0.665	0.135	0.2775	A9
3048	AGAM	AGAP002097	0	0	0	0	0	0	1	0	0.4419	A9
3075	AGAM	AGAP006656	0	0	0	0	0	0	1	0	0.5963	A9
2267	AGAM	AGAP009954	0.026	0.021	0	0	0.033	0.138	0.783	0	0.6481	A9
5816	AGAM	AGAP010036	0	0	0	0	0	0	1	0	0.3	A9
2459	AGAM	AGAP010891	0	0	0	0	0	0	1	0	0.7367	A9
2986	AGAM	AGAP011711	0	0	0	0	0	0	1	0	0.8932	A9
[truncated: 3,799 more rows]
